# Supplementary material for: Vitamin Biosynthesis by Human Gut Butyrate-Producing Bacteria and Cross-Feeding in Synthetic Microbial Communities
Source: mBio. 2020 Jul 14;11(4):e00886-20. doi: 10.1128/mBio.00886-20 (PMC7360928; doi:10.1128/mBio.00886-20)
Supplement: TABLE S1 [file mBio.00886-20-st001.xlsx]

## Sheet: Explanations
Table S1 List of genes for the synthesis of eight B-vitamins found in the genomes of the 15 strains of the study. The NCBI Protein IDs were retrieved from the databases PATRIC and KEGG and also obtained via BLASTP.
Catalytic step
Order of reaction in a specific route/branch or in a section of a specific route/branch
Alternative reactions or enzymes?
Designate the possibility of different enzymes or reactions to get a specific product
Gene name
Names separated by commas: names given to different orthologous of one enzyme
Names separated by "or": synonym names for a specific orthologous gene
E.C.
Enzyme commission number
In pink font: E.C. number has changed for certain catalytic step from previous KEGG maps to latest KEGG maps
Enzyme sysname
The systematic name of the enzyme given by the Nomenclature Committee. It represents the nature of the chemical reaction
Reaction
Reaction catalysed by the enzyme. Sometimes they are spontaneous (no catalyst is needed) and this is specified as well
Metabolite in bold font: one of the products of the reaction, used as substrate in the next step
Source of Protein ID	Protein ID
PATRIC	In black font: Protein ID in NCBI
	Cell with yellow background: The records always start with "Z" and are classified as obsolete in NCBI; most of these gene products are designated in NCBI as hypothetical proteins but PATRIC has annotated them
	Cell with orange background: Gene products classified as hypothetical proteins both in NCBI and PATRIC
	In red font: Protein ID in PATRIC. This ID has been recorded only when no NCBI ID is available
KEGG	Cell with purple background: proteins have been identified by KEGG but not by PATRIC
Manual BLASTP	Cell with black background: proteins identified via BLASTP in EnsemblBacteria website
	Cell with grey background: proteins identified via BLASTP in EnsemblBacteria website. Low percentage coverage (<50%) and/or low percentage ID (< 40%) but correct identity: only domain homology
	Cell with neon green: protein found via BLASTP in EnsemblBacteria website. At least 50% coverage and 40% ID. Not the target protein but it seems to be a moonlighting enzyme: it resembles and it is in the same superfamily that the query protein
Steps in pink: E.C. are part of other pathway maps

## Sheet: Biotin
Catalytic step	Alternative reactions or enzymes?	Gene name	E.C.	Enzyme sysname	Reaction	Signature genes Rodionov et al 2019 (reference see main text)	A2-165	SL3/3	DSM 15176	DSM 3353	L1-92	SSC/2	GD/7	L2-50	ART55/1	A1-86	M104/1	M72/1	L1-82	M50/1	A2-194
							Protein ID	Protein ID	Protein ID	Protein ID	Protein ID	Protein ID	Protein ID	Protein ID	Protein ID	Protein ID	Protein ID	Protein ID	Protein ID	Protein ID	Protein ID
Main route: starting in Malonyl-(acp)
1	NO	bioC	2.1.1.197	S-adenosyl-L-methionine:malonyl-[acyl-carrier protein] O-methyltransferase	S-Adenosyl-L-methionine + Malonyl-[acyl-carrier protein] <=> S-Adenosyl-L-homocysteine + Malonyl-[acp] methyl ester
2	2 alternative enzymes can carry out the same reaction	fabB	2.3.1.41	acyl-[acyl-carrier protein]:malonyl-[acyl-carrier protein] C-acyltransferase (decarboxylating)	Malonyl-[acp] methyl ester + Malonyl-[acyl-carrier protein] <=> 3-Ketoglutaryl-[acp] methyl ester + CO2 + Acyl-carrier protein
		fabF	2.3.1.179	(Z)-hexadec-11-enoyl-[acyl-carrier protein]:malonyl-[acyl-carrier protein] C-acyltransferase (decarboxylating)	Malonyl-[acp] methyl ester + Malonyl-[acyl-carrier protein] <=> 3-Ketoglutaryl-[acp] methyl ester + CO2 + Acyl-carrier protein		EEU95394.1	CBL01769.1	ZP_03775031.1/fig|411471.5.peg.4288	ZP_03717142.1	ZP_02420537.1	CBL37648.1	CBK81085.1	ZP_02074248.1/ZP_02074863.1	CBK83510.1/CBK83617.1	CBK89806.1	CBK93328.1	fig|301302.4.peg.2447	ZP_04742022.2		ZP_03752404.1
3	NO	fabG	1.1.1.100	(3R)-3-hydroxyacyl-[acyl-carrier protein]:NADP+ oxidoreductase	3-Ketoglutaryl-[acp] methyl ester + NADPH + H+ <=> 3-Hydroxyglutaryl-[acp] methyl ester + NADP+		EEU97764.1/EEU95716.1/EEU95393.1	CBL01326.1/fig|657322.3.peg.1093/CBL01768.1	ZP_03774115.1/ZP_03775032.1/ZP_03775132.1/ZP_03775512.1/fig|411471.5.peg.3886/fig|411471.5.peg.4289/fig|411471.5.peg.4383/fig|411471.5.peg.4692	ZP_03715028.1/ZP_03716721.1/ZP_03716923.1/ZP_03717141.1	ZP_02417634.1/ZP_02418323.1/ZP_02418365.1/ZP_02419984.1/ZP_02420536.1/ZP_02420630.1/ZP_02421014.1	CBL38934.1/CBL37647.1/CBL37734.1	CBK81086.1/CBK81404.1/CBK79024.1	ZP_02075664.1/ZP_02075089.1/ZP_02075396.1/ZP_02075484.1	CBK83079.1/CBK83613.1	CBK90778.1/CBK91270.1/CBK89805.1/CBK89987.1	CBK93169.1/CBK93329.1/CBK93778.1/CBK93801.1	fig|301302.4.peg.539/fig|301302.4.peg.1324/fig|301302.4.peg.2224/fig|301302.4.peg.2448	ZP_04742023.1/ZP_04744494.2/ZP_04745594.1	CBL08310.1/CBL08527.1/CBL07511.1	ZP_03752405.1/ZP_03753608.1/ZP_03754277.1
4	NO	fabZ	4.2.1.59	(3R)-3-hydroxyacyl-[acyl-carrier protein] hydro-lyase (trans-2-enoyl-[acyl-carrier protein]-forming)	3-Hydroxyglutaryl-[acp] methyl ester <=> Enoylglutaryl-[acp] methyl ester + H2O		EEU95395.1	CBL01770.1	ZP_03775030.1/fig|411471.5.peg.4287	ZP_03717144.1	ZP_02420539.1	CBL37650.1	CBK81083.1			CBK89807.1	CBK93327.1	fig|301302.4.peg.2446	ZP_04742021.2	CBL07512.1	ZP_03752403.1
5	NO	fabI	1.3.1.10	acyl-[acyl-carrier protein]:NADP+ oxidoreductase (Si-specific)	Enoylglutaryl-[acp] methyl ester + NADPH + H+ <=> Glutaryl-[acp] methyl ester + NADP+
6	2 alternative enzymes can carry out the same reaction	fabB	2.3.1.41	acyl-[acyl-carrier protein]:malonyl-[acyl-carrier protein] C-acyltransferase (decarboxylating)	Glutaryl-[acp] methyl ester + Malonyl-[acyl-carrier protein] <=> 3-Ketopimeloyl-[acp] methyl ester + CO2 + Acyl-carrier protein
		fabF	2.3.1.179	(Z)-hexadec-11-enoyl-[acyl-carrier protein]:malonyl-[acyl-carrier protein] C-acyltransferase (decarboxylating)	Glutaryl-[acp] methyl ester + Malonyl-[acyl-carrier protein] <=> 3-Ketopimeloyl-[acp] methyl ester + CO2 + Acyl-carrier protein		EEU95394.1	CBL01769.1	ZP_03775031.1/fig|411471.5.peg.4288	ZP_03717142.1	ZP_02420537.1	CBL37648.1	CBK81085.1	ZP_02074248.1/ZP_02074863.1	CBK83510.1/CBK83617.1	CBK89806.1	CBK93328.1	fig|301302.4.peg.2447	ZP_04742022.2		ZP_03752404.1
7	NO	fabG	1.1.1.100	(3R)-3-hydroxyacyl-[acyl-carrier protein]:NADP+ oxidoreductase	3-Ketopimeloyl-[acp] methyl ester + NADPH + H+ <=> 3-Hydroxypimeloyl-[acp] methyl ester + NADP+		EEU97764.1/EEU95716.1/EEU95393.1	CBL01326.1/fig|657322.3.peg.1093/CBL01768.1	ZP_03774115.1/ZP_03775032.1/ZP_03775132.1/ZP_03775512.1/fig|411471.5.peg.3886/fig|411471.5.peg.4289/fig|411471.5.peg.4383/fig|411471.5.peg.4692	ZP_03715028.1/ZP_03716721.1/ZP_03716923.1/ZP_03717141.1	ZP_02417634.1/ZP_02418323.1/ZP_02418365.1/ZP_02419984.1/ZP_02420536.1/ZP_02420630.1/ZP_02421014.1	CBL38934.1/CBL37647.1/CBL37734.1	CBK81086.1/CBK81404.1/CBK79024.1	ZP_02075664.1/ZP_02075089.1/ZP_02075396.1/ZP_02075484.1	CBK83079.1/CBK83613.1	CBK90778.1/CBK91270.1/CBK89805.1/CBK89987.1	CBK93169.1/CBK93329.1/CBK93778.1/CBK93801.1	fig|301302.4.peg.539/fig|301302.4.peg.1324/fig|301302.4.peg.2224/fig|301302.4.peg.2448	ZP_04742023.1/ZP_04744494.2/ZP_04745594.1	CBL08310.1/CBL08527.1/CBL07511.1	ZP_03752405.1/ZP_03753608.1/ZP_03754277.1
8	NO	fabZ	4.2.1.59	(3R)-3-hydroxyacyl-[acyl-carrier protein] hydro-lyase (trans-2-enoyl-[acyl-carrier protein]-forming)	3-Hydroxypimeloyl-[acp] methyl ester <=> Enoylpimeloyl-[acp] methyl ester + H2O		EEU95395.1	CBL01770.1	ZP_03775030.1/fig|411471.5.peg.4287	ZP_03717144.1	ZP_02420539.1	CBL37650.1	CBK81083.1			CBK89807.1	CBK93327.1	fig|301302.4.peg.2446	ZP_04742021.2	CBL07512.1	ZP_03752403.1
9	NO	fabI	1.3.1.10	acyl-[acyl-carrier protein]:NADP+ oxidoreductase (Si-specific)	Enoylpimeloyl-[acp] methyl ester + NADPH + H+ <=> Pimeloyl-[acyl-carrier protein] methyl ester + NADP+
10	NO	bioH, bioG, bioK, bioJ	3.1.1.85	pimeloyl-[acyl-carrier protein] methyl ester hydrolase	Pimeloyl-[acyl-carrier protein] methyl ester + H2O <=> Pimeloyl-[acyl-carrier protein] + Methanol
11	NO	bioF	2.3.1.47	6-carboxyhexanoyl-[acyl-carrier protein]:L-alanine C-carboxyhexanoyltransferase (decarboxylating)	Pimeloyl-[acyl-carrier protein] + L-Alanine <=> 8-Amino-7-oxononanoate + Acyl-carrier protein + CO2
12	2 alternative reactions are carried out by 2 different enzymes. Both reactions produce the same end product	bioA, BIO3-BIO1	2.6.1.62	S-adenosyl-L-methionine:8-amino-7-oxononanoate aminotransferase	S-Adenosyl-L-methionine + 8-Amino-7-oxononanoate <=> S-Adenosyl-4-methylthio-2-oxobutanoate + 7,8-Diaminononanoate														ZP_04743765.1	CBL10751.1
		bioA or bioK	2.6.1.105	L-lysine:8-amino-7-oxononanoate aminotransferase	L-Lysine + 8-Amino-7-oxononanoate <=> L-2-Aminoadipate 6-semialdehyde + 7,8-Diaminononanoate
13	NO	bioD, BIO3-BIO1	6.3.3.3	7,8-diaminononanoate:carbon-dioxide cyclo-ligase (ADP-forming)	ATP + 7,8-Diaminononanoate + CO2 <=> ADP + Orthophosphate + Dethiobiotin														ZP_04743766.1	CBL10750.1
14	NO	bioB	2.8.1.6	dethiobiotin:sulfur-(sulfur carrier) sulfurtransferase	Dethiobiotin + Sulfur donor + 2 S-Adenosyl-L-methionine + 2 e- + 2 H+ <=> Biotin + 2 L-Methionine + 2 5'-Deoxyadenosine					ZP_03717759.1	ZP_02421029.1	CBL37549.1		ZP_02074344.1	CBK82805.1	CBK91000.1	CBK94068.1	fig|301302.4.peg.3193	ZP_05591751.1/ZP_04743767.2	CBL10749.1	ZP_03755277.1
Number of genes in the main route							6	6	6	7	7	7	6	5	5	7	7	7	9	7	7
Percentage of genes in the main route							42.8571	42.8571	42.8571	50	50	50	42.8571	35.7143	35.7143	50	50	50	64.2857	50	50
Alternative route: starting in Pimelate
1	NO	bioW	6.2.1.14	6-carboxyhexanoate:CoA ligase (AMP-forming)	ATP + Pimelate + CoA <=> AMP + Diphosphate + 6-Carboxyhexanoyl-CoA (Pimeloyl-Coa)
2	NO	bioF	2.3.1.47	6-carboxyhexanoyl-[acyl-carrier protein]:L-alanine C-carboxyhexanoyltransferase (decarboxylating)	6-Carboxyhexanoyl-CoA + L-Alanine <=> 8-Amino-7-oxononanoate + CoA + CO2
3	2 alternative reactions are carried out by 2 different enzymes. Both reactions produce the same end product	bioA, BIO3-BIO1	2.6.1.62	S-adenosyl-L-methionine:8-amino-7-oxononanoate aminotransferase	S-Adenosyl-L-methionine + 8-Amino-7-oxononanoate <=> S-Adenosyl-4-methylthio-2-oxobutanoate + 7,8-Diaminononanoate														ZP_04743765.1	CBL10751.1
		bioA or bioK	2.6.1.105	L-lysine:8-amino-7-oxononanoate aminotransferase	L-Lysine + 8-Amino-7-oxononanoate <=> L-2-Aminoadipate 6-semialdehyde + 7,8-Diaminononanoate
4	NO	bioD, BIO3-BIO1	6.3.3.3	7,8-diaminononanoate:carbon-dioxide cyclo-ligase (ADP-forming)	ATP + 7,8-Diaminononanoate + CO2 <=> ADP + Orthophosphate + Dethiobiotin														ZP_04743766.1	CBL10750.1
5	NO	bioB	2.8.1.6	dethiobiotin:sulfur-(sulfur carrier) sulfurtransferase	Dethiobiotin + Sulfur donor + 2 S-Adenosyl-L-methionine + 2 e- + 2 H+ <=> Biotin + 2 L-Methionine + 2 5'-Deoxyadenosine					ZP_03717759.1	ZP_02421029.1	CBL37549.1		ZP_02074344.1	CBK82805.1	CBK91000.1	CBK94068.1	fig|301302.4.peg.3193	ZP_05591751.1/ZP_04743767.2	CBL10749.1	ZP_03755277.1
Number of genes in the alternative route							0	0	0	1	1	1	0	1	1	1	1	1	3	3	1
Percentage of genes in the alternative route							0	0	0	20	20	20	0	20	20	20	20	20	60	60	20
Only the enzymes of the last 4 catalytic steps (transformation of pimeloyl to biotin) of the main and alternative pathways for biotin synthesis were investigated by manual BLASTP analysis for this vitamin.
SUMMARY
Number of genes in the main route							6	6	6	7	7	7	6	5	5	7	7	7	9	7	7
Percentage of genes in the main route							42.8571	42.8571	42.8571	50	50	50	42.8571	35.7143	35.7143	50	50	50	64.2857	50	50
Number of genes in the alternative route							0	0	0	1	1	1	0	1	1	1	1	1	3	3	1
Percentage of genes in the alternative route							0	0	0	20	20	20	0	20	20	20	20	20	60	60	20

## Sheet: Cobalamin
Catalytic step	Alternative reactions or enzymes?	Gene name	E.C.	Enzyme sysname	Reaction	Signature genes (references see main text)		A2-165	SL3/3	DSM 15176	DSM 3353	L1-92	SSC/2	GD/7	L2-50	ART55/1	A1-86	M104/1	M72/1	L1-82	M50/1	A2-194
						Rodionov et al. 2019	Shelton et al. 2019	Protein ID	Protein ID	Protein ID	Protein ID	Protein ID	Protein ID	Protein ID	Protein ID	Protein ID	Protein ID	Protein ID	Protein ID	Protein ID	Protein ID	Protein ID
Branch 1: Formation of Adenosyl cobirinate hexaamide
Section 1: Formation of 5-Amino-levulinate
Alternative a) From Glycine + Succinyl Coa
1	NO	ALAS	2.3.1.37	succinyl-CoA:glycine C-succinyltransferase (decarboxylating)	Succinyl-CoA + Glycine <=> 5-Aminolevulinate + CoA + CO2
Number of genes in the Alternative a) of Section 1								0	0	0	0	0	0	0	0	0	0	0	0	0	0	0
Percentage of genes in the Alternative a) of Section 1								0	0	0	0	0	0	0	0	0	0	0	0	0	0	0
Alternative b) From L-Glutamate
1	NO	EARS or gltX, EPRS	6.1.1.17	L-glutamate:tRNAGlu ligase (AMP-forming)	tRNA(Glu) + L-Glutamate + ATP <=> L-Glutamyl-tRNA(Glu) + Diphosphate + AMP			EEU95881.1	CBL01443.1	ZP_03775883.1	ZP_03715503.1	ZP_02421057.1	CBL37877.1	CBK81868.1	ZP_02075796.1	CBK82977.1	CBK90500.1	CBK94640.1	fig|301302.4.peg.1857	ZP_04744123.1	CBL09102.1	ZP_03752524.1
2	NO	hemA	1.2.1.70	L-glutamate-semialdehyde:NADP+ oxidoreductase (L-glutamyl-tRNAGlu-forming)	L-Glutamyl-tRNA(Glu) + NADPH + H+ <=> (S)-4-Amino-5-oxopentanoate + tRNA(Glu) + NADP+						ZP_03714990.1	ZP_02418997.1	CBL38291.1	CBK81816.1		CBK83730			fig|301302.4.peg.2946
3	NO	hemL	5.4.3.8	(S)-4-amino-5-oxopentanoate 4,5-aminomutase	5-Aminolevulinate <=> (S)-4-Amino-5-oxopentanoate						ZP_03714992.1	ZP_02418993.1	CBL38290.1	CBK81820.1		CBK83735.1			fig|301302.4.peg.2947
Number of genes in the Alternative b) of Section 1								1	1	1	3	3	3	3	1	3	1	1	3	1	1	1
Percentage of genes in the Alternative b) of Section 1								33.3333	33.3333	33.3333	100	100	100	100	33.3333	100	33.3333	33.3333	100	33.3333	33.3333	33.3333
Section 2: Transformation of 5-Amino-levulinate to Adenosyl cobyrinate hexaamide
1	NO	hemB or ALAD	4.2.1.24	5-aminolevulinate hydro-lyase (adding 5-aminolevulinate and cyclizing; porphobilinogen-forming)	2, 5-Aminolevulinate <=> Porphobilinogen + 2 H2O						ZP_03714973.1	ZP_02418994.1	CBL38289.1	CBK81819.1		CBK83734.1			fig|301302.4.peg.2948
2	NO	hemC or HMBS	2.5.1.61	porphobilinogen:(4-[2-carboxyethyl]-3-[carboxymethyl]pyrrol-2-yl)methyltransferase (hydrolysing)	4 Porphobilinogen + H2O <=> Hydroxymethylbilane + 4 Ammonia						SOB70970	ZP_02418995.1	CBL38292.1	CBK81818.1		CBK83732.1	CBK90990.1	CBK94078.1	fig|301302.4.peg.2945
3	NO	hemD or UROS, cobA-hemD, hemDX	4.2.1.75	hydroxymethylbilane hydro-lyase (cyclizing; uroporphyrinogen-III-forming)	Hydroxymethylbilane <=> Uroporphyrinogen III + H2O						SOB70970	ZP_02418946.1	CBL38292	CBK81818		CBK83733	CBK90991.1	CBK94077.1	fig|301302.4.peg.2944
4	NO	MET1, cysG, cobA, hemX, cobA-hemD, hemDX	2.1.1.107	S-adenosyl-L-methionine:uroporphyrinogen-III C-methyltransferase	2 S-Adenosyl-L-methionine + Uroporphyrinogen III <=> 2 S-Adenosyl-L-homocysteine + Precorrin 2						SOB70970	ZP_02418946.1	CBL38292	CBK81818		CBK83733	CBK90991.1	CBK94077.1	fig|301302.4.peg.2944	ZP_04743446.2	CBL07488.1
5	NO	cysG, MET8	1.3.1.76	precorrin-2:NAD+ oxidoreductase	Precorrin 2 + NAD+ <=> Sirohydrochlorin + NADH + H+						SOB70983	ZP_02418996.1	CBL38288.1	CBK81817	ZP_02073589.1	CBK83731	CBK90989.1	CBK94079.1	fig|301302.4.peg.2949	ZP_04743446.2	CBL07488.1
6	NO	cbiK, cbiX	4.99.1.3	cobalt-sirohydrochlorin cobalt-lyase (sirohydrochlorin-forming)	Sirohydrochlorin + Cobalt ion <=> Cobalt-sirohydrochlorin + 2 H+			EEU95465.1	CBL03017.1	EFB75717	ZP_03714982.1	ZP_02418952.1		CBK79866.1 / CBK80769.1			CBK90653.1	CBK94747.1	fig|301302.4.peg.2471/fig|301302.4.peg.2546	ZP_04744011.1	fig|657315.3.peg.1773	ZP_03753429.1
7	NO	cobI-cbiL, cobIJ	2.1.1.151	S-adenosyl-L-methionine:cobalt-factor-II C20-methyltransferase	Cobalt-sirohydrochlorin + S-Adenosyl-L-methionine <=> Cobalt-factor III + S-Adenosyl-L-homocysteine					EFB75715	ZP_03714981.1	ZP_02418991.1		fig|717962.3.peg.1089			CBK91156.1	CBK93914.1	fig|301302.4.peg.2471	ZP_04743511.1	fig|657315.3.peg.3131
8	Alternative A: 2 consecutive reactions	Non described	Non described	cobalt-precorrin 3 dehydrogenase (not identified)	Cobalt-factor III <=> Cobalt-precorrin 3
		cobJ or cbiH, cobIJ, cbiGH-cobJ	2.1.1.131	S-adenosyl-L-methionine:precorrin-3B C17-methyltransferase	Cobalt-precorrin 3 + S-Adenosyl-L-methionine <=> Cobalt-precorrin 4 + S-Adenosyl-L-homocysteine			EEU95458	CBL03010	EFB75712	SOB70969	EDR97950					CBK90637	CBK94731	CRL40914	EEV01331	CBL09037	EEG94214
	Alternative B: 1 single reaction	cbiH60	2.1.1.272	S-adenosyl-L-methionine:cobalt-factor III 17-methyltransferase (ring contracting)	S-Adenosyl-L-methionine + Cobalt-factor III + Reduced acceptor <=> S-Adenosyl-L-homocysteine + Cobalt-precorrin 4 + Acceptor
9	NO	cobM or cbiF	2.1.1.271	S-adenosyl-L-methionine:cobalt-precorrin-4 11-methyltransferase	Cobalt-precorrin 4 + S-Adenosyl-L-methionine <=> Cobalt-precorrin 5A + S-Adenosyl-L-homocysteine			EEU95460	CBL03012	EFB75714	SOB70967	EDR97952		CBK80056			CBK90639	CBK94733	CRL40918	EEV01329	CBL09035	EEG94216
10	NO	cbiG, cbiGH-cobJ	3.7.1.12	cobalt-precorrin 5A acylhydrolase	Cobalt-precorrin 5A + H2O <=> Cobalt-precorrin 5B + Acetaldehyde			EEU95459.1	CBL03011.1	ZP_03774838.1	ZP_03715320.1	ZP_02418989.1		CBK80057.1			CBK90638.1	CBK94732.1	fig|301302.4.peg.2475	ZP_04743507.1	CBL09036.1	ZP_03753436.1
11	NO	cbiD	2.1.1.195	S-adenosyl-L-methionine:cobalt-precorrin-5B (C1)-methyltransferase	Cobalt-precorrin 5B + S-Adenosyl-L-methionine <=> Cobalt-precorrin 6 + S-Adenosyl-L-homocysteine			EEU95461.1	CBL03013.1	ZP_03774841.1	ZP_03714984.1	ZP_02418992.1		CBK80055.1			CBK90640.1	CBK94734.1	fig|301302.4.peg.2477	ZP_04743505.2	CBL09034.1	ZP_03753438.1
12	NO	cobK-cbiJ	1.3.1.106 (*)	cobalt-precorrin-6B:NAD+ oxidoreductase	Cobalt-precorrin 6 + NADH + H+ <=> Cobalt-dihydro-precorrin 6 + NAD+			EEU95457.1	CBL03009.1	EFB75711	ZP_03714980.1	ZP_02418987.1		CBK79991.1			fig|657318.4.peg.1327	fig|657317.3.peg.207	fig|301302.4.peg.2473	ZP_04743509.1	CBL09038.1	ZP_03753434.1
13	Alternative A: 2 independent enzymes	cbiT	2.1.1.196 (#)	S-adenosyl-L-methionine:precorrin-6B C15-methyltransferase (C-12-decarboxylating)	Cobalt-dihydro-precorrin 6 + S-Adenosyl-L-methionine <=> Cobalt-precorrin 7 + S-Adenosyl-L-homocysteine + CO2												fig|657318.4.peg.1327	fig|657317.3.peg.207	fig|301302.4.peg.2473
		cbiE	2.1.1.289 (#)	S-adenosyl-L-methionine:precorrin-7 C5-methyltransferase	Cobalt-precorrin 7 + S-Adenosyl-L-methionine <=> Cobalt-precorrin 8 + S-Adenosyl-L-homocysteine												fig|657318.4.peg.1327	fig|657317.3.peg.207	fig|301302.4.peg.2473
	Alternative B: 1 enzyme	cobL	2.1.1.132	S-adenosyl-L-methionine:1-precorrin-6B C5,15-methyltransferase (C-12-decarboxylating)	2 S-Adenosyl-L-methionine + Precorrin 6Y <=> 2 S-Adenosyl-L-homocysteine + Precorrin 8X + CO2			EEU95456.1	CBL03008.1	EFB75710	ZP_03714983.1	ZP_02418987.1		CBK79991						ZP_04743509.1	CBL09038.1	ZP_03753434.1
14	NO	cobH-cbiC	5.4.99.60 (¥)	precorrin-8 11,12-methylmutase	Cobalt-precorrin 8 <=> Cobyrinate			EEU95634	CBL02998	EFB75700	SOB70973	EDR97938		CBK80000					CRL40922		fig|657315.3.peg.3124	EEG94218
15	NO	cobB-cbiA	6.3.5.11	cobyrinate:L-glutamine amido-ligase (ADP-forming)	Cobyrinate + 2 L-Glutamine + 2 ATP + 2 H2O <=> Cob(II)yrinate a,c diamide + 2 L-Glutamate + 2 ADP + 2 Orthophosphate			EEU95455.1	CBL03007.1	ZP_03774834.1 / fig|411471.5.peg.4180	ZP_03714979.1	ZP_02418986.1		CBK79992.1			CBK90636.1	CBK94730.1	fig|301302.4.peg.2472	ZP_04743510.1	CBL09039.1	ZP_03753431.1 / ZP_03753432.1
16	NO	cobR	1.16.8.1	cob(I)yrinic acid-a,c-diamide:FMN oxidoreductase	2 Cob(II)yrinate a,c diamide + Reduced FMN <=> 2 Cob(I)yrinate a,c diamide + FMN + 2 H+
17	NO	MMAB or pduO, cobA or btuR	2.5.1.17	ATP:cob(I)yrinic acid-a,c-diamide Cobeta-adenosyltransferase	Cob(I)yrinate a,c diamide + ATP <=> Adenosyl cobyrinate a,c diamide + Triphosphate			EEU97090.1	CBL02912.1		ZP_03715466.1	ZP_02417499.1	fig|245018.3.peg.1242	fig|717962.3.peg.3239			CBK91574.1	CBK92864.1	fig|301302.4.peg.3068
18	NO	cobQ or cbiP	6.3.5.10	adenosylcobyrinic-acid-a,c-diamide:L-glutamine amido-ligase (ADP-forming)	Adenosyl cobyrinate a,c diamide + 4 L-Glutamine + 4 ATP + 4 H2O <=> Adenosyl cobyrinate hexaamide + 4 L-Glutamate + 4 Orthophosphate + 4 ADP			EEU95635.1	CBL02999.1	ZP_03774826.1 / fig|411471.5.peg.4172	ZP_03714976.1	ZP_02418977.1		CBK79999.1			CBK90648.1	CBK94742.1	fig|301302.4.peg.725	EEV00485	CBL09434.1	ZP_03753448.1
Genes of aerobic pathway inspected as well
		(#) 2.1.1.196 (CbiT) and 2.1.1.289 (CbiE) are in oppposite order in PATRIC - KEGG map 00860 3/30/17 in relatio to KEGG map 00860 v7/10/18
		(¥) 5.4.99.60 (in KEGG map 00860 v7/10/18) was designated as 5.4.1.2 in PATRIC - KEGG map 00860 v1/23/13.
NOTE FOR CALCULATIONS: For those bacteria with the genes 2.1.1.196 and 2.1.1.289 the number of genes considered is 19. For bacteria solely with 2.1.1.132 (does not require oxygen) the number of genes considered is 18
Number of genes in the Section 2								11	11	11	17	17	6	16	1	5	16	16	18	12	13	10
Percentager of genes in the Section 2								61.1111	61.1111	61.1111	94.4444	94.4444	31.5789	88.8889	5.26316	26.3158	84.2105	84.2105	94.7368	66.6667	72.2222	55.5556
Branch 2: Transformation of Adenosyl cobyrinate hexaamide to Adenosine-GDP-cobinamide
Section 1: Synthesis of Adenosyl cobinamide phosphate
Alternative a) From Glycine/L-Threonine metabolism coumpound
1	NO	Formation of L-2-Amino-3-oxobutanoic acid (different routes with different E.C.s are needed depending on the starting amino acid) #										YES										YES
2	NO	ydfG, YMR226c	1.1.1.381	L-allo-threonine:NADP+ 3-oxidoreductase	Aminoacetone + CO2 <=> L-2-Amino-3-oxobutanoic acid							YES										YES
3	NO	Non defined	1.1.1.75	(R)-1-aminopropan-2-ol:NAD+ oxidoreductase	(R)-1-Aminopropan-2-ol + NAD+ <=> Aminoacetone + NADH + H+
4	NO	cobC1 or cobC, cbiB or cobD	6.3.1.10	adenosylcobyric acid:(R)-1-aminopropan-2-yl phosphate ligase (ADP-forming)	ATP + Adenosyl cobyrinate hexaamide + (R)-1-Aminopropan-2-ol <=> ADP + Orthophosphate + Adenosyl cobinamide			EEU95637.1	CBL03001.1	ZP_03774828.1	ZP_03714978.1	ZP_02418979.1		CBK79998.1			CBK90642.1	CBK94736.1	fig|301302.4.peg.716	ZP_04744317.2	CBL09427.1	ZP_03753441.1
5	NO	cobP or cobU,	2.7.1.156	RTP:adenosylcobinamide phosphotransferase	RTP + adenosylcobinamide <=> adenosylcobinamide phosphate + RDP [where RTP is either ATP or GTP]				CBL03005.1	ZP_03774832.1 / fig|411471.5.peg.4178	ZP_03718070.1	ZP_02418984.1		CBK79994.1			CBK90646.1	CBK94740.1	fig|301302.4.peg.722	ZP_04744310.1	CBL09431.1	ZP_03753445.1
# The step 1 for the alternative a) is a simplification introduced to reduce the complexity of the analysis. To produce L-2-Amino-3-oxobutanoic acid, different routes are possible but they are not described here. Only a visual inspection was carried out to determine the possibility of production.
Number of genes in the Alternative a) of Section 1								1	2	2	2	4	0	2	0	0	2	2	2	2	2	4
Percentager of genes in the Alternative a) of Section 1								20	40	40	40	80	0	40	0	0	40	40	40	40	40	80
Alternative b) From L-Threonine
1	NO	pduX	2.7.1.177	ATP:L-threonine O3-phosphotransferase	L-Threonine + ATP <=> L-Threonine O-3-phosphate + ADP
2	NO	cobD	4.1.1.81	L-threonine-O-3-phosphate carboxy-lyase [(R)-1-aminopropan-2-yl-phosphate-forming]	L-Threonine O-3-phosphate <=> D-1-Aminopropan-2-ol O-phosphate + CO2			EEU95636.1	CBL03000.1	ZP_03774827.1 / fig|411471.5.peg.4173	ZP_03714977.1	ZP_02418978.1	CBL38026	CBK79683.1	ZP_02074843.1		CBK90641.1	CBK94735.1	fig|301302.4.peg.2479	ZP_04743504.1	fig|657315.3.peg.3124	ZP_03753440.1
3	NO	cobC1 or cobC, cbiB or cobD	6.3.1.10	adenosylcobyric acid:(R)-1-aminopropan-2-yl phosphate ligase (ADP-forming)	Adenosyl cobyrinate hexaamide + D-1-Aminopropan-2-ol O-phosphate + ATP <=> Adenosyl cobinamide phosphate + ADP + Orthophosphate	identical to row 54		EEU95637.1	CBL03001.1	ZP_03774828.1 / fig|411471.5.peg.4174	ZP_03714978.1	ZP_02418979.1		CBK79998.1			CBK90642.1	CBK94736.1	fig|301302.4.peg.716	ZP_04744317.2	CBL09427.1	ZP_03753441.1
Number of genes in the Alternative b) of Section 1								2	2	2	2	2	1	2	1	0	2	2	2	2	2	2
Percentager of genes in the Alternatibe b) of Section 1								66.6667	66.6667	66.6667	66.6667	66.6667	33.3333	66.6667	33.3333	0	66.6667	66.6667	66.6667	66.6667	66.6667	66.6667
Section 2: Transformation of Adenosyl cobinamide phosphate to Adenosine-GDP-cobinamide
1	NO	cobP or cobU, cobY	2.7.7.62	GTP:adenosylcobinamide-phosphate guanylyltransferase	Adenosyl cobinamide phosphate + GTP <=> Adenosine-GDP-cobinamide + Diphosphate				CBL03005.1	ZP_03774832.1 / fig|411471.5.peg.4178	ZP_03718070.1	ZP_02418984.1		CBK79994.1			CBK90646.1	CBK94740.1	fig|301302.4.peg.722	ZP_04744310.1	CBL09431.1	ZP_03753445.1
Number of genes in Section 2								0	1	1	1	1	0	1	0	0	1	1	1	1	1	1
Percentager of genes in Section 2								0	100	100	100	100	0	100	0	0	100	100	100	100	100	100
Branch 3: Conversion of 5-aminoimidazole to α-Ribazole
Anaerobic pathway is not described in KEGG. Information can be found in: "Hazra et al., 2015. Anaerobic biosynthesis of the lower ligand of vitamin B12. PNAS. 112: 10792 - 10797".
1	NO	bzaA (=ThiC)	4.1.99.17	5-amino-1-(5-phospho-D-ribosyl)imidazole formate-lyase (decarboxylating, 4-amino-2-methyl-5-(phosphooxymethyl)pyrimidine-forming)	From 5-aminoimidazole ribotide to 5-hydroxibenzimidazole			EEU97733	CBL00975	EFB77353	EEG35495	EDR98605	CBL39033		EDO57822	CBK82802	CBK91580	CBK92859	CRL40288	EEU99624	CBL08230
2	NO	bzaB (=ThiC)	4.1.99.17	5-amino-1-(5-phospho-D-ribosyl)imidazole formate-lyase (decarboxylating, 4-amino-2-methyl-5-(phosphooxymethyl)pyrimidine-forming)				EEU97733	CBL00975	EFB77353	EEG35495	EDR98605	CBL39033		EDO57822	CBK82802	CBK91580	CBK92859	CRL40288	EEU99624	CBL08230
3	NO	bzaC	?	putative SAM-dependent methyltransferase	From 5-hydroxybenzimidazole to 5-methoxybenzimidazole
4	NO	bzaD	?	radical SAM domain protein	From 5-methoxybenzimidazole to 5-methoxy-6-methylbenzimidazole
5	NO	bzaE	?	radical SAM domain protein	From 5-methoxy-6-methylbenzimidazole to 5,6-dimethylbenzimidazole
6	NO	cobU or cobT	2.4.2.21	nicotinate-nucleotide:5,6-dimethylbenzimidazole phospho-D-ribosyltransferase	Nicotinate D-ribonucleotide + Dimethylbenzimidazole <=> Nicotinate + N1-(5-Phospho-alpha-D-ribosyl)-5,6-dimethylbenzimidazole + H+			EEU95454.1	CBL03006.1	ZP_03774833.1 / fig|411471.5.peg.4179	ZP_03714986.1	ZP_02418985.1		CBK79993.1			CBK90647.1	CBK94741.1	fig|301302.4.peg.723		CBL09432.1	ZP_03753446.1 / ZP_03753447.1
7	NO	cobC or phpB	3.1.3.73	adenosylcobalamin/alpha-ribazole-5'-phosphate phosphohydrolase	N1-(5-Phospho-alpha-D-ribosyl)-5,6-dimethylbenzimidazole + H2O <=> alpha-Ribazole + Orthophosphate			EEU95638.1	CBL02097		ZP_03717186.1			CBK79997.1			CBK90643.1	CBK94737.1	fig|301302.4.peg.717	ZP_04742140.1	CBL10259.1	ZP_03755928.1
Number of genes in the Branch 3								4	4	3	4	3	2	2	2	2	4	4	4	3	4	2
Percentage of genes in the Branch 3								57.1429	57.1429	42.8571	57.1429	42.8571	28.5714	28.5714	28.5714	28.5714	57.1429	57.1429	57.1429	42.8571	57.1429	28.5714
Branch 4: Merge of α-Ribazole with Adenosine-GDP-cobinamide to synthetize Coenzyme B12
1	NO	cobS or cobV	2.7.8.26	adenosylcobinamide-GDP:alpha-ribazole ribazoletransferase	Cobamide coenzyme (Coenzyme B12) + GMP <=> Adenosine-GDP-cobinamide + alpha-Ribazole			EEU95640.1	CBL03004.1	ZP_03774831.1 / fig|411471.5.peg.4177	ZP_03714987.1	ZP_02418982.1		CBK79995.1			CBK90645.1	CBK94739.1	fig|301302.4.peg.721	ZP_04744314.1	CBL09430.1	ZP_03753444.1
Number of genes in the Branch 4								1	1	1	1	1	0	1	0	0	1	1	1	1	1	1
Percentage of genes in the Branch 4								100	100	100	100	100	0	100	0	0	100	100	100	100	100	100
Only the enzymes of the main section of synthesis of the B12 coenzyme (transformation of 5-amino-levulinate to adenosyl cobyrinate hexaamide) were investigated by manual BLASTP analysis for this vitamin.
SUMMARY
Branch 1
Number of genes in the Alternative a) of Section 1								0	0	0	0	0	0	0	0	0	0	0	0	0	0	0
Percentage of genes in the Alternative a) of Section 1								0	0	0	0	0	0	0	0	0	0	0	0	0	0	0
Alternative b) is the most likely route. Genes of this route only taken into account to calculate the overall percentage of genes.
Number of genes in the Alternative b) of Section 1								1	1	1	3	3	3	3	1	3	1	1	3	1	1	1
Percentage of genes in the Alternative b) of Section 1								33.3333	33.3333	33.3333	100	100	100	100	33.3333	100	33.3333	33.3333	100	33.3333	33.3333	33.3333
Number of genes in the Section 2								11	11	11	17	17	6	16	1	5	16	16	18	12	13	10
Percentager of genes in the Section 2								61.1111	61.1111	61.1111	94.4444	94.4444	31.5789	88.8889	5.26316	26.3158	84.2105	84.2105	94.7368	66.6667	72.2222	55.5556
Branch 2
Number of genes in the Alternative a) of Section 1								1	2	2	2	4	0	2	0	0	2	2	2	2	2	4
Percentager of genes in the Alternative a) of Section 1								20	40	40	40	80	0	40	0	0	40	40	40	40	40	80
Alternative b) is the most likely route. Genes of this route only taken into account to calculate the overall percentage of genes.
Number of genes in the Alternative b) of Section 1								2	2	2	2	2	1	2	1	0	2	2	2	2	2	2
Percentager of genes in the Alternatibe b) of Section 1								66.6667	66.6667	66.6667	66.6667	66.6667	33.3333	66.6667	33.3333	0	66.6667	66.6667	66.6667	66.6667	66.6667	66.6667
Number of genes in Section 2								0	1	1	1	1	0	1	0	0	1	1	1	1	1	1
Percentager of genes in Section 2								0	100	100	100	100	0	100	0	0	100	100	100	100	100	100
Branch 3
Number of genes in the Branch 3								4	4	3	4	3	2	2	2	2	4	4	4	3	4	2
Percentage of genes in the Branch 3								57.1429	57.1429	42.8571	57.1429	42.8571	28.5714	28.5714	28.5714	28.5714	57.1429	57.1429	57.1429	42.8571	57.1429	28.5714
Branch 4
Number of genes in the Branch 4								1	1	1	1	1	0	1	0	0	1	1	1	1	1	1
Percentage of genes in the Branch 4								100	100	100	100	100	0	100	0	0	100	100	100	100	100	100
NOTE FOR CALCULATIONS: For those bacteria with the genes 2.1.1.196 and 2.1.1.289 the number of genes considered is 31. For bacteria solely with 2.1.1.132 the number of genes considered is 30
Overall number of genes								19	20	19	28	27	12	25	5	10	25	25	29	20	22	17
Overall percentage of genes								57.5758	60.6061	57.5758	84.8485	81.8182	35.2941	75.7576	14.7059	29.4118	73.5294	73.5294	85.2941	60.6061	66.6667	51.5152

## Sheet: Folate
Catalytic step	Alternative reactions or enzymes?	Gene name	E.C.	Enzyme sysname	Reaction	Signature genes Rodionov et al 2019 (reference see main text)	A2-165	SL3/3	DSM 15176	DSM 3353	L1-92	SSC/2	GD/7	L2-50	ART55/1	A1-86	M104/1	M72/1	L1-82	M50/1	A2-194
							Protein ID	Protein ID	Protein ID	Protein ID	Protein ID	Protein ID	Protein ID	Protein ID	Protein ID	Protein ID	Protein ID	Protein ID	Protein ID	Protein ID	Protein ID
Branch 1: Transformation of GTP to 2-Amino-4-hydroxy-6-hydromethyl-7,8-dihydropteridine
There are four steps catalysed by the same enzyme. Therefore, this branch requires 3 enzymes instead of 6
1	NO	GCH1 or folE, GCH4 or folE	3.5.4.16	GTP 7,8-8,9-dihydrolase	GTP + H2O <=> Formamidopyrimidine nucleoside triphosphate					ZP_03715077.1	ZP_02419259.1	CBL39858.1	CBK80732.1	ZP_02073898.1	CBK82175.1						ZP_03751698.1
2	NO	GCH1 or folE, GCH4 or folE	3.5.4.16	GTP 7,8-8,9-dihydrolase	Formamidopyrimidine nucleoside triphosphate + H2O <=> 2,5-Diaminopyrimidine nucleoside triphosphate + Formate					ZP_03715077.1	ZP_02419259.1	CBL39858.1	CBK80732.1	ZP_02073898.1	CBK82175.1						ZP_03751698.1
3	NO	GCH1 or folE, GCH4 or folE	3.5.4.16	GTP 7,8-8,9-dihydrolase	2,5-Diaminopyrimidine nucleoside triphosphate <=> 2,5-Diamino-6-(5'-triphosphoryl-3',4'-trihydroxy-2'-oxopentyl)-amino-4-oxopyrimidine					ZP_03715077.1	ZP_02419259.1	CBL39858.1	CBK80732.1	ZP_02073898.1	CBK82175.1						ZP_03751698.1
4	NO	GCH1 or folE, GCH4 or folE	3.5.4.16	GTP 7,8-8,9-dihydrolase	7,8-Dihydroneopterin 3'-triphosphate + H2O <=> 2,5-Diamino-6-(5'-triphosphoryl-3',4'-trihydroxy-2'-oxopentyl)-amino-4-oxopyrimidine					ZP_03715077.1	ZP_02419259.1	CBL39858.1	CBK80732.1	ZP_02073898.1	CBK82175.1						ZP_03751698.1
5	Shortcut route (1 enzyme) 5a	phoA or phoB, phoD	3.1.3.1	phosphate-monoester phosphohydrolase (alkaline optimum)	7,8-Dihydroneopterin 3'-triphosphate + 3 H2O <=> 2-Amino-4-hydroxy-6-(D-erythro-1,2,3-trihydroxypropyl)-7,8-dihydropteridine + 3 Orthophosphate		EEU95335.1	CBL01535.1
	Longer route (2 enzymes) 5b	nudB or ntpA, folQ	3.6.1.67	7,8-dihydroneopterin 3'-triphosphate diphosphohydrolase	7,8-Dihydroneopterin 3'-triphosphate + H2O <=> Dihydroneopterin phosphate + Diphosphate
		?	3.6.1._	Enzyme not fully characterised	2-Amino-4-hydroxy-6-(D-erythro-1,2,3-trihydroxypropyl)-7,8-dihydropteridine + Orthophosphate <=> Dihydroneopterin phosphate + H2O
6	NO	FOL1, sulD, folB	4.1.2.25	7,8-dihydroneopterin glycolaldehyde-lyase [6-(hydroxymethyl)-7,8-dihydropterin-forming]	2-Amino-4-hydroxy-6-(D-erythro-1,2,3-trihydroxypropyl)-7,8-dihydropteridine <=> Glycolaldehyde + 2-Amino-4-hydroxy-6-hydroxymethyl-7,8-dihydropteridine					SOB72023	ZP_02418455.1	CBL38021	fig|717962.3.peg.1484	EDO58778	CBK82844						EEG96071
Number of genes in the Branch 1							1	1	0	2	2	2	2	2	2	0	0	0	0	0	2
Percentage of genes in the Branch 1							33.3333	33.3333	0	66.6667	66.6667	66.6667	66.6667	66.6667	66.6667	0	0	0	0	0	66.6667
Branch 2: Transformation of Chorismate to 4-aminobenzoate
1	NO	pabAB, pabA, pabB, pabBC	2.6.1.85	chorismate:L-glutamine aminotransferase	Chorismate + L-Glutamine <=> 4-Amino-4-deoxychorismate + L-Glutamate					EEG36237	ZP_02420768.1/ZP_02420769.1	CBL38104.1		EDO58283	CBK82716.1
2	NO	pabC, ADCL, pabBC	4.1.3.38	4-amino-4-deoxychorismate pyruvate-lyase (4-aminobenzoate-forming)	4-Amino-4-deoxychorismate <=> 4-Aminobenzoate + Pyruvate						ZP_02420767.1	CBL38103.1			CBK82717.1
Number of genes in the Branch 2							0	0	0	1	2	2	0	1	2	0	0	0	0	0	0
Percentage of genes in the Branch 2							0	0	0	50	100	100	0	50	100	0	0	0	0	0	0
										This enzyme resembles some other chorismate-binding enzymes, including para-aminobenzoate synthase (pabB) and isochorismate synthase				This enzyme resembles some other chorismate-binding enzymes, including para-aminobenzoate synthase (pabB) and isochorismate synthase	ART55/1 could not be able to produce chorismate through shikimate pathway but it could produce chorismate from Phe or Tyr
Branch 3: Merge of 4-aminobenzoate with 2-Amino-4-hydroxy-6-hydromethyl-7,8-dihydropteridine or 2-Amino-4-hydroxy-6-hydromethyl-7,8-dihydropteridine-P2 to form DHF, and synthesis of THF
1	Shortcut route (1 enzyme) 1a	FOL1, folP, folKP, sul1, sul2, sul3	2.5.1.15	(7,8-dihydropterin-6-yl)methyl diphosphate:4-aminobenzoate 2-amino-4-hydroxy-7,8-dihydropteridine-6-methenyltransferase	2-Amino-4-hydroxy-6-hydroxymethyl-7,8-dihydropteridine + 4-Aminobenzoate <=> Dihydropteroate + H2O					ZP_03716452.1	ZP_02418456.1	CBL38020.1	CBK80411.1	ZP_02074051.1	CBK82845.1						ZP_03751699.1
	Longer route (2 enzymes) 1b	FOL1, sulD, folK, folKP	2.7.6.3	ATP:6-hydroxymethyl-7,8-dihydropterin 6'-diphosphotransferase	ATP + 2-Amino-4-hydroxy-6-hydroxymethyl-7,8-dihydropteridine <=> AMP + 2-Amino-7,8-dihydro-4-hydroxy-6-(diphosphooxymethyl)pteridine					ZP_03716453.1	ZP_02418455.1	CBL38021.1	fig|717962.3.peg.1484	ZP_02074052.1	CBK82844.1						ZP_03751700.1
		FOL1, folP, folKP, sul1, sul2, sul3	2.5.1.15	(7,8-dihydropterin-6-yl)methyl diphosphate:4-aminobenzoate 2-amino-4-hydroxy-7,8-dihydropteridine-6-methenyltransferase	2-Amino-7,8-dihydro-4-hydroxy-6-(diphosphooxymethyl)pteridine + 4-Aminobenzoate <=> Diphosphate + Dihydropteroate					ZP_03716452.1	ZP_02418456.1	CBL38020.1	CBK80411.1	ZP_02074051.1	CBK82845.1						ZP_03751699.1
2	2 alternative reactions	FPGS, folC	6.3.2.17	tetrahydropteroyl-gamma-polyglutamate:L-glutamate gamma-ligase (ADP-forming)	ATP + Dihydropteroate + L-Glutamate <=> ADP + Orthophosphate + Dihydrofolate		EEU95338.1	CBL01604.1	ZP_03776790.1/fig|411471.5.peg.3560	ZP_03715979.1/ZP_03716451.1	ZP_02417556.1/ZP_02418458.1	CBL38019.1/CBL39520.1	CBK80235.1/CBK80409.1	ZP_02074049.1/ZP_02076084.1	CBK82847.1/CBK82046.1	CBK91702.1	CBK92736.1	fig|301302.4.peg.3097	ZP_04744737.1	CBL10621.1	ZP_03751697.1/ZP_03754433.1
		folC, DHFS,	6.3.2.12	7,8-dihydropteroate:L-glutamate ligase (ADP-forming)	ATP + Dihydropteroate + L-Glutamate <=> ADP + Orthophosphate + Dihydrofolate		EEU95338.1	CBL01604.1		ZP_03715979.1/ZP_03716451.1	ZP_02417556.1/ZP_02418458.1	CBL38019.1/CBL39520.1	CBK80235.1/CBK80409.1	ZP_02074049.1/ZP_02076084.1	CBK82847.1/CBK82046.1	CBK91702.1	CBK92736.1	fig|301302.4.peg.3097	ZP_04744737.1	CBL10621.1	ZP_03751697.1/ZP_03754433.1
3	NO	DHFR, folA	1.5.1.3	5,6,7,8-tetrahydrofolate:NADP+ oxidoreductase	Tetrahydrofolate + NADP+ <=> Dihydrofolate + NADPH + H+					ZP_03716193.1	ZP_02417491.1	CBL39413.1	CBK81145.1	ZP_02074283.1	CBK84013.1	CBK91273.1	CBK93775.1	fig|301302.4.peg.2191	ZP_04742241.2	CBL10347.1	ZP_03754466.1
Number of genes in the Branch 3							1	1	1	3	3	3	3	3	3	2	2	2	2	2	3
Percentage of genes in the Branch 3							33.3333	33.3333	33.3333	100	100	100	100	100	100	66.6667	66.6667	66.6667	66.6667	66.6667	100
Salvage route: Synthesis of DHF or THF from Folic acid
1	2 alternative enzymes and reactions	folA, dfrA1 or dhfr, dfrA10 or dfr10, dfrA12 or dhfr, dfrA19 or dfrA18, dfrD or dhfr, DHFR-TS	1.5.1.3	5,6,7,8-tetrahydrofolate:NADP+ oxidoreductase	Dihydrofolate + NAD(P)+ <=> Folate + NAD(P)H + H+					ZP_03716193.1	ZP_02417491.1	CBL39413.1	CBK81145.1	ZP_02074283.1	CBK84013.1	CBK91273.1	CBK93775.1	fig|301302.4.peg.2191	ZP_04744810.1	CBL10347.1	ZP_03754466.1
		folA, dfrA1 or dhfr, dfrA10 or dfr10, dfrA12 or dhfr, dfrA19 or dfrA18, dfrD or dhfr, DHFR-TS	1.5.1.3	5,6,7,8-tetrahydrofolate:NADP+ oxidoreductase	Tetrahydrofolate + 2 NAD(P)+ <=> Folate + 2 NAD(P)H + 2 H+					ZP_03716193.1	ZP_02417491.1	CBL39413.1	CBK81145.1	ZP_02074283.1	CBK84013.1	CBK91273.1	CBK93775.1	fig|301302.4.peg.2191	ZP_04744810.1	CBL10347.1	ZP_03754466.1
Total number of genes in the Salvage route							0	0	0	1	1	1	1	1	1	1	1	1	1	1	1
Percentage of genes in the Salvage route							0	0	0	100	100	100	100	100	100	100	100	100	100	100	100
SUMMARY
Branch 1
Number of genes in the Branch 1							1	1	0	2	2	2	2	2	2	0	0	0	0	0	2
Percentage of genes in the Branch 1							33.3333	33.3333	0	66.6667	66.6667	66.6667	66.6667	66.6667	66.6667	0	0	0	0	0	66.6667
Branch 2
Number of genes in the Branch 2							0	0	0	1	2	2	0	1	2	0	0	0	0	0	0
Percentage of genes in the Branch 2							0	0	0	50	100	100	0	50	100	0	0	0	0	0	0
Branch 3
Number of genes in the Branch 3							1	1	1	3	3	3	3	3	3	2	2	2	2	2	3
Percentage of genes in the Branch 3							33.3333	33.3333	33.3333	100	100	100	100	100	100	66.6667	66.6667	66.6667	66.6667	66.6667	100
Overall number of genes							2	2	1	6	7	7	5	6	7	2	2	2	2	2	5
Overall percentage of genes							25	25	12.5	75	87.5	87.5	62.5	75	87.5	25	25	25	25	25	62.5

## Sheet: Niacin
Catalytic step	Alternative reactions or enzymes?	Gene name	E.C.	Enzyme sysname	Reaction	Signature genes Rodionov et al 2019 (reference see main text)	A2-165	SL3/3	DSM 15176	DSM 3353	L1-92	SSC/2	GD/7	L2-50	ART55/1	A1-86	M104/1	M72/1	L1-82	M50/1	A2-194
							Protein ID	Protein ID	Protein ID	Protein ID	Protein ID	Protein ID	Protein ID	Protein ID	Protein ID	Protein ID	Protein ID	Protein ID	Protein ID	Protein ID	Protein ID
Main route: De novo synthesis from L-Aspartate
1	2 alternative E.C. and reactions	nadB	1.4.3.16	L-aspartate:oxygen oxidoreductase	L-Aspartate + Oxygen <=> Iminoaspartate + Hydrogen peroxide					ZP_03716987.1	ZP_02418103.1	CBL37638.1	CBK79435.1	ZP_02073835.1	CBK83793.1	CBK91086.1	CBK93978.1	fig|301302.4.peg.945	ZP_04742717.1	CBL09344.1	ZP_03753465.1
		nadX	1.4.1.21	L-aspartate:NAD(P)+ oxidoreductase (deaminating)	L-Aspartate + NAD(P)+ <=> Iminoaspartate + NAD(P)H + H+			CBL02939.1
2	NO	nadA	2.5.1.72	glycerone phosphate:iminosuccinate alkyltransferase (cyclizing)	Quinolinate + 2 H2O + Orthophosphate <=> Iminoaspartate + Glycerone phosphate					SOB73603	EDR98621	CBL37637	CBK79438	EDO57145	CBK83791	CBK91085	CBK93979	CRL33783	EEV02192	CBL09345	EEG94243
3	NO	nadC	2.4.2.19	beta-nicotinate-D-ribonucleotide:diphosphate phospho-alpha-D-ribosyltransferase (carboxylating)	Nicotinate D-ribonucleotide + Diphosphate + CO2 <=> Quinolinate + 5-Phospho-alpha-D-ribose 1-diphosphate					ZP_03716986.1	ZP_02418102.1	CBL37639.1	CBK79436.1	ZP_02073837.1	CBK83792.1	CBK91087.1	CBK93977.1	fig|301302.4.peg.946	ZP_04742718.2	CBL09343.1	ZP_03753466.1
4	2 alternative E.C. can carry out the same reaction	NMNAT, POF1, nadR, nadM	2.7.7.1	ATP:nicotinamide-nucleotide adenylyltransferase	ATP + Nicotinate D-ribonucleotide <=> Diphosphate + Deamino-NAD+										CBK83016
		nadD, NMNAT	2.7.7.18	ATP:beta-nicotinate-D-ribonucleotide adenylyltransferase	ATP + Nicotinate D-ribonucleotide <=> Diphosphate + Deamino-NAD+		EEU96782.1	CBL00801.1	ZP_03774710.1 / fig|411471.5.peg.5008	ZP_03715173.1	ZP_02418637.1	CBL38086.1	CBK80635.1	ZP_02073460.1		CBK90382.1	CBK94470.1	fig|301302.4.peg.1695	ZP_04742754.1	CBL09310.1	ZP_03755286.1
5	2 alternative E.C. can carry out similar reactions	nadE	6.3.1.5	deamido-NAD+:ammonia ligase (AMP-forming)	ATP + Deamino-NAD+ + Ammonia <=> AMP + Diphosphate + NAD+		EEU97280.1	CBL02276.1	ZP_03774309.1 / fig|411471.5.peg.3704	ZP_03715495.1	ZP_02417547.1	CBL39529.1	CBK81903.1	ZP_02074770.1	CBK82525.1	fig|657318.4.peg.2153 / CBK91683.1	fig|657317.3.peg.2468 / CBK92755.1	fig|301302.4.peg.2836	ZP_04742234.1	CBL10353.1	ZP_03754898.1
		NADSYN1 or QNS1 or nadE	6.3.5.1	deamido-NAD+:L-glutamine amido-ligase (AMP-forming)	ATP + Deamino-NAD+ + L-Glutamine + H2O <=> AMP + Diphosphate + NAD+ + L-Glutamate
Total number of genes in the main route							2	3	2	5	5	5	5	5	5	5	5	5	5	5	5
Percentage of genes in the main route							40	60	40	100	100	100	100	100	100	100	100	100	100	100	100
Alternative route: Synthesis via Quinolinate produced from the Tryptophan metabolism							NO	NO	NO	NO	NO	NO	NO	NO	NO	NO	NO	NO	NO	NO	NO
After visual inspection, we concluded that none of these bacteria are able to produce quinolinate through Tryptophan metabolism
Salvage route 1: Synthesis from Nicotinamide
1	Shortcut route (1 enzyme) 1a	NAMPT	2.4.2.12	nicotinamide-D-ribonucleotide:diphosphate phospho-alpha-D-ribosyltransferase	Nicotinamide D-ribonucleotide + Diphosphate <=> Nicotinamide + 5-Phospho-alpha-D-ribose 1-diphosphate
	Longer route (2 enzymes) 1b	punA or PNP, deoD	2.4.2.1	purine-nucleoside:phosphate ribosyltransferase	Nicotinamide-beta-riboside + Orthophosphate <=> Nicotinamide + alpha-D-Ribose 1-phosphate		EEU97276.1	CBL02280.1 / CBL01071.1	ZP_03774070.1 / ZP_03774878.1 / fig|411471.5.peg.3930 / fig|411471.5.peg.4220		ZP_02418922.1	CBL39603.1 / CBL37546.1	CBK79057.1	ZP_02073489.1	fig|751585.3.peg.1852	CBK92099.1	CBK92587.1	fig|301302.4.peg.3382	ZP_04742853.2	CBL09609.1	ZP_03751649.1 / ZP_03755574.1
		NRK1_2, nadR	2.7.1.22	ATP:1-(beta-D-ribofuranosyl)-nicotinamide 5'-phosphotransferase	ATP + Nicotinamide-beta-riboside <=> ADP + Nicotinamide D-ribonucleotide
2	2 alternative E.C. can carry out the same reaction	NMNAT, POF1, nadR, nadM, K13522 or nadM	2.7.7.1	ATP:nicotinamide-nucleotide adenylyltransferase	ATP + Nicotinamide D-ribonucleotide <=> Diphosphate + NAD+
		nadD, NMNAT	2.7.7.18	ATP:beta-nicotinate-D-ribonucleotide adenylyltransferase	ATP + Nicotinamide D-ribonucleotide <=> Diphosphate + NAD+		EEU96782.1	CBL00801.1	ZP_03774710.1 / fig|411471.5.peg.5008	ZP_03715173.1	ZP_02418637.1	CBL38086.1	CBK80635.1	ZP_02073460.1		CBK90382.1	CBK94470.1	fig|301302.4.peg.1695	ZP_04742754.1	CBL09310.1	ZP_03755286.1
Values have been manually introduced as difficult to put formula to count. When step 1 is only partially done, 0.5 value is given.
Total number of genes in the salvage route 1							1.5	1.5	1.5	1	1.5	1.5	1.5	1.5	1	1.5	1.5	1.5	1.5	1.5	1.5
Percentage of genes in the salvage route 1							75	75	75	50	75	75	75	75	50	75	75	75	75	75	75
Conversion of Nicotinamide to Nicotinate
1	NO	PNC1, pncA	3.5.1.19	nicotinamide amidohydrolase	Nicotinamide + H2O <=> Nicotinate + Ammonia				ZP_03776590.1 / fig|411471.5.peg.3394	ZP_03715280.1	ZP_02420131.1	CBL37264.1	CBK80728.1	ZP_02074618.1	CBK83020.1	CBK91681.1		fig|301302.4.peg.2782			ZP_03755570.1
Salvage route 2: Synthesis from Nicotinate
1	Shortcut route (1 enzyme) 1a	pncB or NAPRT1	6.3.4.21 (*)	5-phospho-alpha-D-ribose 1-diphosphate:nicotinate ligase (ADP, diphosphate-forming)	Nicotinate D-ribonucleotide + Diphosphate + ADP + Orthophosphate <=> Nicotinate + 5-Phospho-alpha-D-ribose 1-diphosphate + ATP + H2O + H+
	Longer route (2 enzymes) 1b	punA or PNP, deoD	2.4.2.1	purine-nucleoside:phosphate ribosyltransferase	Nicotinate D-ribonucleoside + Orthophosphate <=> Nicotinate + alpha-D-Ribose 1-phosphate + H+		EEU97276.1	CBL02280.1 / CBL01071.1	ZP_03774070.1 / ZP_03774878.1		ZP_02418922.1	CBL39603.1 / CBL37546.1	CBK79057.1	ZP_02073489.1	fig|751585.3.peg.1852	CBK92099.1	CBK92587.1	fig|301302.4.peg.3382	ZP_04742853.2	CBL09609.1	ZP_03751649.1 / ZP_03755574.1
		NRK1_2	2.7.1.173	ATP:beta-D-ribosylnicotinate 5-phosphotransferase	Nicotinate D-ribonucleotide + ADP <=> Nicotinate D-ribonucleoside + ATP
2	2 alternative E.C. can carry out the same reaction	NMNAT, POF1, nadR, nadM, K13522 or nadM	2.7.7.1	ATP:nicotinamide-nucleotide adenylyltransferase	ATP + Nicotinate D-ribonucleotide <=> Diphosphate + Deamino-NAD+
		nadD, NMNAT	2.7.7.18	ATP:beta-nicotinate-D-ribonucleotide adenylyltransferase	ATP + Nicotinate D-ribonucleotide <=> Diphosphate + Deamino-NAD+		EEU96782.1	CBL00801.1	ZP_03774710.1 / fig|411471.5.peg.5008	ZP_03715173.1	ZP_02418637.1	CBL38086.1	CBK80635.1	ZP_02073460.1		CBK90382.1	CBK94470.1	fig|301302.4.peg.1695	ZP_04742754.1	CBL09310.1	ZP_03755286.1
3	2 alternative E.C. and reactions	nadE	6.3.1.5	deamido-NAD+:ammonia ligase (AMP-forming)	ATP + Deamino-NAD+ + Ammonia <=> AMP + Diphosphate + NAD+		EEU97280.1	CBL02276.1	ZP_03774309.1 / fig|411471.5.peg.3704	ZP_03715495.1	ZP_02417547.1	CBL39529.1	CBK81903.1	ZP_02074770.1	CBK82525.1	fig|657318.4.peg.2153 / CBK91683.1	fig|657317.3.peg.2468 / CBK92755.1	fig|301302.4.peg.2836	ZP_04742234.1	CBL10353.1	ZP_03754898.1
		NADSYN1 or QNS1 or nadE	6.3.5.1	deamido-NAD+:L-glutamine amido-ligase (AMP-forming)	ATP + Deamino-NAD+ + L-Glutamine + H2O <=> AMP + Diphosphate + NAD+ + L-Glutamate
(*)6.3.4.21 (KEGG map 00760 v9/21/16) was formerly considered to be 2.4.2.11 (KEGG map 00760 8/24/12)
Values have been manually introduced as difficult to put formula to count. When step 1 is only partially done, 0.5 value is given.
Total number of genes in the salvage route 2							2.5	2.5	2.5	2	2.5	2.5	2.5	2.5	1.5	2.5	2.5	2.5	2.5	2.5	2.5
Percentage of genes in the salvage route 2							83.3333	83.3333	83.3333	66.6667	83.3333	83.3333	83.3333	83.3333	50	83.3333	83.3333	83.3333	83.3333	83.3333	83.3333
SUMMARY
Total number of genes in the main route							2	3	2	5	5	5	5	5	5	5	5	5	5	5	5
Percentage of genes in the main route							40	60	40	100	100	100	100	100	100	100	100	100	100	100	100
Presence of the alternative route?							NO	NO	NO	NO	NO	NO	NO	NO	NO	NO	NO	NO	NO	NO	NO

## Sheet: Pantothenate
Catalytic step	Alternative reactions or enzymes?	Gene name	E.C.	Enzyme sysname	Reaction	Signature genes Rodionov et al 2019 (reference see main text)	A2-165	SL3/3	DSM 15176	DSM 3353	L1-92	SSC/2	GD/7	L2-50	ART55/1	A1-86	M104/1	M72/1	L1-82	M50/1	A2-194
							Protein ID	Protein ID	Protein ID	Protein ID	Protein ID	Protein ID	Protein ID	Protein ID	Protein ID	Protein ID	Protein ID	Protein ID	Protein ID	Protein ID	Protein ID
Branch 1: Synthesis of (R)-Pantoate
Section 1: Synthesis of 3-Methyl-2-oxobutanoate
Alternative a) From Pyruvate
1	NO	IlvB or IlvG or IlvI, IlvH or IlvN, IlvM	2.2.1.6	pyruvate acetaldehydetransferase (decarboxylating)	2-Acetolactate + CO2 <=> 2 Pyruvate		EEU97791.1/EEU97792.1	CBL01859.1/CBL01860.1	ZP_03776281.1/ZP_03776282.1/fig|411471.5.peg.3130/fig|411471.5.peg.3131	ZP_03716366.1/ZP_03716718.1/ZP_03716719.1/ZP_03717932.1	ZP_02417697.1/ZP_02417698.1/ZP_02418652.1/ZP_02418834.1/ZP_02419238.1	CBL38048.1/CBL38049.1/CBL38097.1/CBL37391.1	CBK81944.1/CBK81950.1/CBK79450.1/CBK79451.1	ZP_02073486.1/ZP_02073497.1/ZP_02073498.1/ZP_02076015.1	CBK83965.1/fig|751585.3.peg.1860/fig|751585.3.peg.2348	CBK90562.1 / CBK90721.1 / CBK91274.1 / CBK91275.1	CBK93773.1 / CBK93774.1 / CBK94695.1 / CBK94963.1 / CBK92674.1	fig|301302.4.peg.1599/fig|301302.4.peg.2317/fig|301302.4.peg.2193/fig|301302.4.peg.2194	ZP_04742238.1/ZP_04742239.1/ZP_04743633.2/ZP_04745301.1	CBL08469.1/CBL09406.1/CBL10349.1/CBL10350.1	ZP_03752951.1/ZP_03754390.1/ZP_03754462.1/ZP_03754463.1
2	NO	IlvC	1.1.1.86	(2R)-2,3-dihydroxy-3-methylbutanoate:NADP+ oxidoreductase (isomerizing)	2-Acetolactate + NADPH + H+ <=> 2,3-Dihydroxy-3-methylbutanoate + NADP+		EEU97790.1	CBL01861.1	ZP_03776283.1/fig|411471.5.peg.3132	ZP_03716368.1	ZP_02418835.1	CBL37390.1	CBK81945.1	ZP_02073485.1	CBK83964.1	CBK90720.1	CBK94964.1	fig|301302.4.peg.1600	ZP_04745302.1	CBL09405.1	ZP_03752952.1
3	NO	IlvD	4.2.1.9	2,3-dihydroxy-3-methylbutanoate hydro-lyase (3-methyl-2-oxobutanoate-forming)	2,3-Dihydroxy-3-methylbutanoate <=> 3-Methyl-2-oxobutanoic acid + H2O		EEU97789.1	CBL01374.1/CBL01862.1	ZP_03775962.1/ZP_03776284.1/fig|411471.5.peg.3133/fig|411471.5.peg.5346	ZP_03717931.1	ZP_02418651.1/ZP_02419593.1	CBL38096.1	CBK81949.1	ZP_02076016.1	CBK82469.1	CBK90563.1	CBK94696.1	fig|301302.4.peg.2316	ZP_04743632.1/ZP_05591777.1	CBL08468.1/CBL07938.1	ZP_03754391.1
Number of genes in the Alternative a) of Section 1							3	3	3	3	3	3	3	3	3	3	3	3	3	3	3
Percentage of genes in the Alternative a) of Section 1							100	100	100	100	100	100	100	100	100	100	100	100	100	100	100
Alternative b) From L-Valine
1	2 alternative enzymes can carry out the same reaction	?	2.6.1.6	L-leucine:2-oxoglutarate aminotransferase	L-Valine + 2-Oxoglutarate <=> 3-Methyl-2-oxobutanoic acid + L-Glutamate
		IlvE	2.6.1.42	branched-chain-amino-acid:2-oxoglutarate aminotransferase	L-Valine + 2-Oxoglutarate <=> 3-Methyl-2-oxobutanoic acid + L-Glutamate		EEU98254.1	CBL02079.1	ZP_03774575.1/fig|411471.5.peg.4893	ZP_03717099.1	ZP_02417490.1	CBL37859.1	CBK81144.1	ZP_02073659.1	CBK82379.1	CBK91706.1	CBK92732.1	fig|301302.4.peg.3101	ZP_04744754.2	CBL07412.1	ZP_03754949.1
Number of genes in the Alternative b) of Section 1							1	1	1	1	1	1	1	1	1	1	1	1	1	1	1
Percentage of genes in the Alternative b) of Section 1							100	100	100	100	100	100	100	100	100	100	100	100	100	100	100
Section 2: Conversion of 3-Methyl-2-oxobutanoate to (R)-Pantoate
Alternative a) Through 2 reactions
1	NO	PanB	2.1.2.11	5,10-methylenetetrahydrofolate:3-methyl-2-oxobutanoate hydroxymethyltransferase	5,10-Methylenetetrahydrofolate + 3-Methyl-2-oxobutanoic acid + H2O <=> Tetrahydrofolate + 2-Dehydropantoate					ZP_03717242.1	ZP_02420492.1	CBL39195.1		ZP_02076157.1	CBK84089.1	CBK91601.1	CBK92838.1	fig|301302.4.peg.758	ZP_04744329.2	CBL10088.1/CBL10088.1
2	NO	PanE, ApbA	1.1.1.169	(R)-pantoate:NADP+ 2-oxidoreductase	(R)-Pantoate + NADP+ <=> 2-Dehydropantoate + NADPH + H+		EEU96165.1	CBL01088.1		ZP_03715596.1/ZP_03717241.1/ZP_03717867.1	ZP_02419155.1/ZP_02419505.1/ZP_02420491.1	CBL39194.1/CBL37519.1	CBK81327.1/CBK81741.1	ZP_02074787.1/ZP_02076158.1	CBK82147.1/CBK84090.1	CBK91600.1	CBK92839.1	fig|301302.4.peg.757/fig|301302.4.peg.1431
Number of genes in the Alternative a) of Section 2							1	1	0	2	2	2	1	2	2	2	2	2	1	1	0
Percentage of genes in the Alternative a) of Section 2							50	50	0	100	100	100	50	100	100	100	100	100	50	50	0
Alternative b) Through 3 reactions
This route is not described and considered as none of the strains of the project have the genes.
Branch 2: Synthesis of β-Alanine
Alternative a) From L-Aspartate
1	NO	PanD, MfnA or Adc, GADL1 or CSADC or ADC	4.1.1.11	L-aspartate 1-carboxy-lyase (beta-alanine-forming)	L-Aspartate <=> beta-Alanine + CO2					ZP_03717245.1	ZP_02420494.1	CBL39197.1		ZP_02074807.1	CBK83181.1	CBK91603.1	CBK92836.1	fig|301302.4.peg.760	ZP_04744327.1	CBL10086.1
Number of genes in the Alternative a)							0	0	0	1	1	1	0	1	1	1	1	1	1	1	0
Percentage of genes in the Alternative a)							0	0	0	100	100	100	0	100	100	100	100	100	100	100	0
Alternative b) From Uracil
1	2 alternative enzymes and reactions	PreT, PreA	1.3.1.1	5,6-dihydropyrimidine:NAD+ oxidoreductase	5,6-Dihydrouracil + NAD+ <=> Uracil + NADH + H+						ZP_02420336.1/ZP_02420337.1	CBL39089.1/CBL39090.1
		DPYD	1.3.1.2	5,6-dihydrouracil:NADP+ 5-oxidoreductase	5,6-Dihydrouracil + NADP+ <=> Uracil + NADPH + H+
2	NO	DPYS or Dht or HydA	3.5.2.2	5,6-dihydropyrimidine amidohydrolase	5,6-Dihydrouracil + H2O <=> 3-Ureidopropionate					ZP_03716605.1	ZP_02420338.1	CBL39088.1
3	NO	UPB1 or pydC	3.5.1.6	3-ureidopropanoate amidohydrolase	3-Ureidopropionate + H2O <=> beta-Alanine + CO2 + Ammonia						ZP_02420341.1	CBL39085.1
Number of genes in the Alternative b)							0	0	0	1	3	3	0	0	0	0	0	0	0	0	0
Percentage of genes in the alternative b)							0	0	0	33.3333	100	100	0	0	0	0	0	0	0	0	0
Alternative c) From Propanoate Metabolism
Only visual inspection carried out. Production of β-Alanine from Propanoate metabolism? YES/NO							NO	NO	NO	NO	NO	NO	NO	NO	NO	NO	NO	NO	NO	NO	NO
Branch 3: Merge of (R)-Pantoate with β-Alanine
Section 1: Synthesis of (R)-4'-Phospho-pantothenate
1	2 alternative enzymes can carry out similar reactions	PanC, PanC-Cmk	6.3.2.1	(R)-pantoate:beta-alanine ligase (AMP-forming)	ATP + (R)-Pantoate + beta-Alanine <=> AMP + Diphosphate + Pantothenate					ZP_03717244.1	ZP_02420493.1	CBL39196.1		ZP_02076156.1	CBK84088.1	CBK91602.1	CBK92837.1	fig|301302.4.peg.759	ZP_04744328.1	CBL10087.1
		?	3.5.1.22	(R)-pantothenate amidohydrolase	Pantothenate + H2O <=> (R)-Pantoate + beta-Alanine
2	NO	CoaA, CoaX, CoaW, BirA-CoaX	2.7.1.33	ATP:(R)-pantothenate 4'-phosphotransferase	ATP + Pantothenate <=> ADP + (R)-4'-Phosphopantothenate		EEU98091.1/EEU97175.1	CBL01656.1/CBL01202.1	fig|411471.5.peg.4237	ZP_03716159.1	ZP_02417663.1	CBL38986.1	CBK79159.1	ZP_02073889.1	CBK82180.1	CBK91838.1	CBK92348.1	fig|301302.4.peg.1311	ZP_04742063.1	CBL07832.1	ZP_03752379.1
Number of genes in the Section 1							1	1	1	2	2	2	1	2	2	2	2	2	2	2	1
Percentage of genes in the Section 1							50	50	50	100	100	100	50	100	100	100	100	100	100	100	50
Route with (R)-Phosphopantoate as intermediate metabolite not taken into account as no present in any strain of the project
Section 2: Merge of (R)-4'-Phospho-pantothenate with L-Cysteine to produce CoA
1	NO	PPCS or CoaB, CoaBC or Dfp	6.3.2.5	(R)-4'-phosphopantothenate:L-cysteine ligase	ATP or CTP+ (R)-4'-Phosphopantothenate + L-Cysteine <=> AMP or CMP + Diphosphate + (R)-4'-Phosphopantothenoyl-L-cysteine		EEU97176.1	CBL01657.1	ZP_03774895.1/fig|411471.5.peg.4236	ZP_03717246.1	ZP_02420495.1	CBL39198.1		ZP_02076155.1	CBK84087.1	CBK89582.1	CBK94129.1	fig|301302.4.peg.544	ZP_04742414.2	CBL08002.1
2	NO	PPCDC or CoaC, CoaBC or Dfp	4.1.1.36	N-[(R)-4'-phosphopantothenoyl]-L-cysteine carboxy-lyase (pantotheine-4'-phosphate-forming)	(R)-4'-Phosphopantothenoyl-L-cysteine <=> Pantetheine 4'-phosphate + CO2		EEU97176.1	CBL01657.1	ZP_03774895.1/fig|411471.5.peg.4236	ZP_03717246.1	ZP_02420495.1	CBL39198.1		ZP_02076155.1	CBK84087.1	CBK89582.1	CBK94129.1	fig|301302.4.peg.544	ZP_04742414.2	CBL08002.1
3	2 alternative enzymes and reactions	CoaD or KdtB, COASY, E2.7.7.3B	2.7.7.3	ATP:pantetheine-4'-phosphate adenylyltransferase	ATP + Pantetheine 4'-phosphate <=> Diphosphate + Dephospho-CoA		EEU96799.1	CBL03043.1	ZP_03776398.1/fig|411471.5.peg.3226	ZP_03716320.1	ZP_02417783.1	CBL37828.1	CBK80468.1	ZP_02073528.1		CBK90363.1	CBK94489.1	fig|301302.4.peg.1716	ZP_04742728.1	CBL09334.1	ZP_03755254.1
		ENPP1_3 or CD203, MazG	3.6.1.9	nucleoside-triphosphate diphosphohydrolase	Dephospho-CoA + H2O <=> Pantetheine 4'-phosphate + AMP								CBK80084.1
4	NO	COASY, CoaE	2.7.1.24	ATP:3'-dephospho-CoA 3'-phosphotransferase	ATP + Dephospho-CoA <=> ADP + CoA		EEU96715.1	CBL02986.1		ZP_03716255.1	ZP_02419233.1	CBL39871.1	CBK80615	ZP_02073481.1	CBK83962.1	CBK90949.1	CBK92637.1	fig|301302.4.peg.2261	ZP_04745122.1	CBL08237.1	ZP_03751641.1
Number of genes in the Section 2							4	4	3	4	4	4	2	4	3	4	4	4	4	4	2
Percentage of genes in the Section 2							100	100	75	100	100	100	50	100	75	100	100	100	100	100	50
Salvage route: Use of Pantetheine
Alternative a) Conversion of Pantetheine to 4'-Phospho-pantetheine and synthesis of CoA
1	2 alternative enzymes can carry out the same reaction	CoaA, CoaX, CoaW, BirA-CoaX	2.7.1.33	ATP:(R)-pantothenate 4'-phosphotransferase	ATP + Pantetheine <=> ADP + Pantetheine 4'-phosphate		EEU98091.1/EEU97175.1	CBL01656.1/CBL01202.1	fig|411471.5.peg.4237	ZP_03716159.1	ZP_02417663.1	CBL38986.1	CBK79159.1	ZP_02073889.1	CBK82180.1	CBK91838.1	CBK92348.1	fig|301302.4.peg.1311	ZP_04742063.1	CBL07832.1	ZP_03752379.1
		?	2.7.1.34	ATP:pantetheine 4'-phosphotransferase	ATP + Pantetheine <=> ADP + Pantetheine 4'-phosphate
2	2 alternative enzymes and reactions	CoaD or KdtB, COASY, E2.7.7.3B	2.7.7.3	ATP:pantetheine-4'-phosphate adenylyltransferase	ATP + Pantetheine 4'-phosphate <=> Diphosphate + Dephospho-CoA		EEU96799.1	CBL03043.1	ZP_03776398.1/fig|411471.5.peg.3226	ZP_03716320.1	ZP_02417783.1	CBL37828.1	CBK80468.1	ZP_02073528.1		CBK90363.1	CBK94489.1	fig|301302.4.peg.1716	ZP_04742728.1	CBL09334.1	ZP_03755254.1
		ENPP1_3 or CD203, MazG	3.6.1.9	nucleoside-triphosphate diphosphohydrolase	Dephospho-CoA + H2O <=> Pantetheine 4'-phosphate + AMP								CBK80084.1
3	NO	COASY, CoaE	2.7.1.24	ATP:3'-dephospho-CoA 3'-phosphotransferase	ATP + Dephospho-CoA <=> ADP + CoA		EEU96715.1	CBL02986.1		ZP_03716255.1	ZP_02419233.1	CBL39871.1	CBK80615	ZP_02073481.1	CBK83962.1	CBK90949.1	CBK92637.1	fig|301302.4.peg.2261	ZP_04745122.1	CBL08237.1	ZP_03751641.1
Total number of genes in the Alternative a) of the salvage route							3	3	2	3	3	3	3	3	2	3	3	3	3	3	3
Percentage of genes in the Alternative a) of the salvage route							100	100	66.6667	100	100	100	100	100	66.6667	100	100	100	100	100	100
Alternative b) Conversion of Pantetheine to (R)-Pantothenate and synthesis of CoA
1	NO	VNN	3.5.1.92	(R)-pantetheine amidohydrolase	Pantetheine + H2O <=> Pantothenate + Cysteamine
2	NO	CoaA, CoaX, CoaW, BirA-CoaX	2.7.1.33	ATP:(R)-pantothenate 4'-phosphotransferase	ATP + Pantothenate <=> ADP + D-4'-Phosphopantothenate		EEU98091.1/EEU97175.1	CBL01656.1/CBL01202.1	fig|411471.5.peg.4237	ZP_03716159.1	ZP_02417663.1	CBL38986.1	CBK79159.1	ZP_02073889.1	CBK82180.1	CBK91838.1	CBK92348.1	fig|301302.4.peg.1311	ZP_04742063.1	CBL07832.1	ZP_03752379.1
3	NO	PPCS or CoaB, CoaBC or Dfp	6.3.2.5	(R)-4'-phosphopantothenate:L-cysteine ligase	ATP or CTP+ D-4'-Phosphopantothenate + L-Cysteine <=> AMP or CMP + Diphosphate + (R)-4'-Phosphopantothenoyl-L-cysteine		EEU97176.1	CBL01657.1	ZP_03774895.1/fig|411471.5.peg.4236	ZP_03717246.1	ZP_02420495.1	CBL39198.1		ZP_02076155.1	CBK84087.1	CBK89582.1	CBK94129.1	fig|301302.4.peg.544	ZP_04742414.2	CBL08002.1
4	NO	PPCDC or CoaC, CoaBC or Dfp	4.1.1.36	N-[(R)-4'-phosphopantothenoyl]-L-cysteine carboxy-lyase (pantotheine-4'-phosphate-forming)	(R)-4'-Phosphopantothenoyl-L-cysteine <=> Pantetheine 4'-phosphate + CO2		EEU97176.1	CBL01657.1	ZP_03774895.1/fig|411471.5.peg.4236	ZP_03717246.1	ZP_02420495.1	CBL39198.1		ZP_02076155.1	CBK84087.1	CBK89582.1	CBK94129.1	fig|301302.4.peg.544	ZP_04742414.2	CBL08002.1
5	2 alternative enzymes and reactions	CoaD or KdtB, COASY, E2.7.7.3B	2.7.7.3	ATP:pantetheine-4'-phosphate adenylyltransferase	ATP + Pantetheine 4'-phosphate <=> Diphosphate + Dephospho-CoA		EEU96799.1	CBL03043.1	ZP_03776398.1/fig|411471.5.peg.3226	ZP_03716320.1	ZP_02417783.1	CBL37828.1	CBK80468.1	ZP_02073528.1		CBK90363.1	CBK94489.1	fig|301302.4.peg.1716	ZP_04742728.1	CBL09334.1	ZP_03755254.1
		ENPP1_3 or CD203, MazG	3.6.1.9	nucleoside-triphosphate diphosphohydrolase	Dephospho-CoA + H2O <=> Pantetheine 4'-phosphate + AMP								CBK80084.1
6	NO	COASY, CoaE	2.7.1.24	ATP:3'-dephospho-CoA 3'-phosphotransferase	ATP + Dephospho-CoA <=> ADP + CoA		EEU96715.1	CBL02986.1		ZP_03716255.1	ZP_02419233.1	CBL39871.1	CBK80615	ZP_02073481.1	CBK83962.1	CBK90949.1	CBK92637.1	fig|301302.4.peg.2261	ZP_04745122.1	CBL08237.1	ZP_03751641.1
Total number of genes in the Alternative b) of the salvage route							5	5	4	5	5	5	3	5	4	5	5	5	5	5	3
Percentage of genes in the Alternative b) of the salvage route							83.3333	83.3333	66.6667	83.3333	83.3333	83.3333	50	83.3333	66.6667	83.3333	83.3333	83.3333	83.3333	83.3333	50
SUMMARY
Branch 1
Alternative a) is the most likely route. Genes of this route only taken into account to calculate the overall percentage of genes.
Number of genes in the Alternative a) of Section 1							3	3	3	3	3	3	3	3	3	3	3	3	3	3	3
Percentage of genes in the Alternative a) of Section 1							100	100	100	100	100	100	100	100	100	100	100	100	100	100	100
Number of genes in the Alternative b) of Section 1							1	1	1	1	1	1	1	1	1	1	1	1	1	1	1
Percentage of genes in the Alternative b) of Section 1							100	100	100	100	100	100	100	100	100	100	100	100	100	100	100
Number of genes in the Alternative a) of Section 2							1	1	0	2	2	2	1	2	2	2	2	2	1	1	0
Percentage of genes in the Alternative a) of Section 2							50	50	0	100	100	100	50	100	100	100	100	100	50	50	0
Branch 2
Alternative a) is the most likely route. Genes of this route only taken into account to calculate the overall percentage of genes.
Number of genes in the Alternative a)							0	0	0	1	1	1	0	1	1	1	1	1	1	1	0
Percentage of genes in the Alternative a)							0	0	0	100	100	100	0	100	100	100	100	100	100	100	0
Number of genes in the Alternative b)							0	0	0	1	3	3	0	0	0	0	0	0	0	0	0
Percentage of genes in the Alternative b)							0	0	0	33.3333	100	100	0	0	0	0	0	0	0	0	0
Alternative c) From Propanoate Metabolism							NO	NO	NO	NO	NO	NO	NO	NO	NO	NO	NO	NO	NO	NO	NO
Branch 3
Number of genes in the Section 1							1	1	1	2	2	2	1	2	2	2	2	2	2	2	1
Percentage of genes in the Section 1							50	50	50	100	100	100	50	100	100	100	100	100	100	100	50
Number of genes in the Section 2							4	4	3	4	4	4	2	4	3	4	4	4	4	4	2
Percentage of genes in the Section 2							100	100	75	100	100	100	50	100	75	100	100	100	100	100	50
Overall number of genes							9	9	7	12	12	12	7	12	11	12	12	12	11	11	6
Overall percentage of genes							75	75	58.3333	100	100	100	58.3333	100	91.6667	100	100	100	91.6667	91.6667	50

## Sheet: Pyridoxine
Catalytic step	Alternative reactions or enzymes?	Gene name	E.C.	Enzyme sysname	Reaction	Signature genes Rodionov et al 2019 (reference see main text)	A2-165	SL3/3	DSM 15176	DSM 3353	L1-92	SSC/2	GD/7	L2-50	ART55/1	A1-86	M104/1	M72/1	L1-82	M50/1	A2-194
							Protein ID	Protein ID	Protein ID	Protein ID	Protein ID	Protein ID	Protein ID	Protein ID	Protein ID	Protein ID	Protein ID	Protein ID	Protein ID	Protein ID	Protein ID
Main route: De novo synthesis from D-erythrose 4-phosphate
1	NO	epd or gapA	1.2.1.72	D-erythrose 4-phosphate:NAD+ oxidoreductase	D-Erythrose 4-phosphate + NAD+ + H2O <=> 4-Phospho-D-erythronate + NADH + H+
2	NO	pdxB	1.1.1.290	4-phospho-D-erythronate:NAD+ 2-oxidoreductase	4-Phospho-D-erythronate + NAD+ <=> 2-Oxo-3-hydroxy-4-phosphobutanoate + NADH + H+
3	NO	serC or PSAT1	2.6.1.52	O-phospho-L-serine:2-oxoglutarate aminotransferase	O-Phospho-4-hydroxy-L-threonine + 2-Oxoglutarate <=> 2-Oxo-3-hydroxy-4-phosphobutanoate + L-Glutamate		EEU97838.1	CBL00643.1	ZP_03776551.1/fig|411471.5.peg.3357	ZP_03715289.1	ZP_02418653.1	CBL38098.1	CBK81951.1	ZP_02076014.1	CBK82468.1	fig|657318.4.peg.1247	fig|657317.3.peg.171	fig|301302.4.peg.2318	ZP_04743634.1	CBL08470.1	ZP_03754389.1
4	NO	pdxA	1.1.1.262	4-phosphooxy-L-threonine:NAD+ oxidoreductase	O-Phospho-4-hydroxy-L-threonine + NAD+ <=> 2-Amino-3-oxo-4-phosphonooxybutyrate + NADH + H+			CBL01986.1			ZP_02419887.1		CBK79322.1				CBK93810.1
Spontaneous reaction	NO	N/A	N/A	N/A	2-Amino-3-oxo-4-phosphonooxybutyrate <=> 3-Amino-2-oxopropyl phosphate + CO2
5	NO	pdxJ	2.6.99.2	1-deoxy-D-xylulose-5-phosphate:3-amino-2-oxopropyl phosphate 3-amino-2-oxopropyltransferase (phosphate-hydrolysing; cyclizing)	3-Amino-2-oxopropyl phosphate + 1-Deoxy-D-xylulose 5-phosphate <=> Pyridoxine phosphate + Orthophosphate + 2 H2O
6	NO	pdxH or PNPO	1.4.3.5	pyridoxamine-5'-phosphate:oxygen oxidoreductase (deaminating)	Pyridoxine phosphate + Oxygen <=> Hydrogen peroxide + Pyridoxal phosphate
Total number of genes in the main route							1	2	1	1	2	1	2	1	1	1	2	1	1	1	1
Percentage of genes in the main route							16.6667	33.3333	16.6667	16.6667	33.3333	16.6667	33.3333	16.6667	16.6667	16.6667	33.3333	16.6667	16.6667	16.6667	16.6667
Alternative route: Merge of of Glyceraldehyde 3-phosphate and Ribulose 5-phosphate
1	Enzyme is composed of 2 types of polypeptides	pdxS or pdx1	4.3.3.6	D-ribose 5-phosphate,D-glyceraldehyde 3-phosphate pyridoxal 5'-phosphate-lyase	D-Ribose 5-phosphate + D-Glyceraldehyde 3-phosphate + L-Glutamine <=> Pyridoxal phosphate + L-Glutamate + 3 H2O + Orthophosphate					EEG37049	EDR98910	CBL37484		EDO57143	CBK82091	CBK89996	CBK93158	CRL35287	EEV00806	CBL07944
		pdxT or pdx2								EEG37050	EDR98909	CBL37483	CBK81105	EDO57142	CBK82092	CBK89995	CBK93159	CRL35282	EEV00805
Total number of genes in the alternative route							0	0	0	2	2	2	1	2	2	2	2	2	2	1	0
Percentage of genes in the alternative route							0	0	0	100	100	100	50	100	100	100	100	100	100	50	0
Salvage route 1: Synthesis from Pyridoxamine
1	NO	pdxK or pdxY	2.7.1.35	ATP:pyridoxal 5'-phosphotransferase	ATP + Pyridoxamine <=> ADP + Pyridoxamine phosphate		EEU96683.1	fig|657322.3.peg.330	ZP_03773608.1/fig|411471.5.peg.3353/fig|411471.5.peg.5544	ZP_03717167.1	ZP_02420715.1	CBL37703.1	CBK80308.1	ZP_02074673.1	CBK82534.1/CBK82545.1	CBK92115.1	CBK92603.1	fig|301302.4.peg.677
2	2 alternative enzymes and reactions	pdxH or PNPO	1.4.3.5	pyridoxamine-5'-phosphate:oxygen oxidoreductase (deaminating)	Pyridoxamine phosphate + H2O + Oxygen <=> Pyridoxal phosphate + Ammonia + Hydrogen peroxide
		?	2.6.1.54	pyridoxamine-5'-phosphate:2-oxoglutarate aminotransferase (D-glutamate-forming)	Pyridoxamine phosphate + 2-Oxoglutarate <=> Pyridoxal phosphate + D-Glutamate					ZP_03716340.1	ZP_02420272.1		CBK81106.1	ZP_02075551.1	CBK82711.1/CBK83112.1	CBK89998.1	CBK93157.1	fig|301302.4.peg.1971
Total number of genes in the salvage route 1							1	1	1	2	2	1	2	2	2	2	2	2	0	0	0
Percentage of genes in the salvage route 1							50	50	50	100	100	50	100	100	100	100	100	100	0	0	0
Salvage route 2: Synthesis from Pyridoxal
1	NO	pdxK or pdxY	2.7.1.35	ATP:pyridoxal 5'-phosphotransferase	ATP + Pyridoxal <=> ADP + Pyridoxal phosphate		EEU96683.1	fig|657322.3.peg.330	ZP_03773608.1/fig|411471.5.peg.3353/fig|411471.5.peg.5544	ZP_03717167.1	ZP_02420715.1	CBL37703.1	CBK80308.1	ZP_02074673.1	CBK82534.1/CBK82545.1	CBK92115.1	CBK92603.1	fig|301302.4.peg.677
Total number of genes in the salvage route 2							1	1	1	1	1	1	1	1	1	1	1	1	0	0	0
Percentage of genes in the salvage route 2							100	100	100	100	100	100	100	100	100	100	100	100	0	0	0
Salvage route 3: Synthesis from Pyridoxine
1	NO	pdxK or pdxY	2.7.1.35	ATP:pyridoxal 5'-phosphotransferase	ATP + Pyridoxine <=> ADP + Pyridoxine phosphate		EEU96683.1	fig|657322.3.peg.330	ZP_03773608.1/fig|411471.5.peg.3353/fig|411471.5.peg.5544	ZP_03717167.1	ZP_02420715.1	CBL37703.1	CBK80308.1	ZP_02074673.1	CBK82534.1/CBK82545.1	CBK92115.1	CBK92603.1	fig|301302.4.peg.677
2	NO	pdxH or PNPO	1.4.3.5	pyridoxamine-5'-phosphate:oxygen oxidoreductase (deaminating)	Pyridoxine phosphate + Oxygen <=> Hydrogen peroxide + Pyridoxal phosphate
Total number of genes in the salvage route 3							1	1	1	1	1	1	1	1	1	1	1	1	0	0	0
Percentage of genes in the savage route 3							50	50	50	50	50	50	50	50	50	50	50	50	0	0	0
SUMMARY
Total number of genes in the main route							1	2	1	1	2	1	2	1	1	1	2	1	1	1	1
Percentage of genes in the main route							16.6667	33.3333	16.6667	16.6667	33.3333	16.6667	33.3333	16.6667	16.6667	16.6667	33.3333	16.6667	16.6667	16.6667	16.6667
Total number of genes in the alternative route							0	0	0	2	2	2	1	2	2	2	2	2	2	1	0
Percentage of genes in the alternative route							0	0	0	100	100	100	50	100	100	100	100	100	100	50	0

## Sheet: Riboflavin
Catalytic step	Alternative reactions or enzymes?	Gene name	E.C.	Enzyme sysname	Reaction	Signature genes Rodionov et al 2019 (reference see main text)	A2-165	SL3/3	DSM 15176	DSM 3353	L1-92	SSC/2	GD/7	L2-50	ART55/1	A1-86	M104/1	M72/1	L1-82	M50/1	A2-194
							Protein ID	Protein ID	Protein ID	Protein ID	Protein ID	Protein ID	Protein ID	Protein ID	Protein ID	Protein ID	Protein ID	Protein ID	Protein ID	Protein ID	Protein ID
Branch 1: Synthesis of 5-Amino-6-(ribityl-amino)uracil from GTP
1	NO	ribA or RIB1, ribBA	3.5.4.25	GTP 7,8-8,9-dihydrolase (diphosphate-forming)	GTP + 3 H2O <=> Formate + 2,5-Diamino-6-(5-phospho-D-ribosylamino)pyrimidin-4(3H)-one + Diphosphate			CBL01895.1		ZP_03717378.1	ZP_02418428.1	CBL39365.1	CBK80387.1	ZP_02076044.1	CBK82868.1	CBK89817.1	CBK93317.1	fig|301302.4.peg.271	ZP_04743813.1	CBL07561.1
2	NO	ribD1, ribD	3.5.4.26	2,5-diamino-6-hydroxy-4-(5-phospho-D-ribosylamino)pyrimidine 2-aminohydrolase	2,5-Diamino-6-(5-phospho-D-ribosylamino)pyrimidin-4(3H)-one + H2O <=> 5-Amino-6-(5'-phosphoribosylamino)uracil + Ammonia			CBL01896.1		ZP_03717376.1	ZP_02418430.1	fig|245018.3.peg.2815	CBK80385.1	ZP_02076046.1	CBK82870.1	CBK89815.1	CBK93319.1	fig|301302.4.peg.273	ZP_04743811.1	CBL07560.1
3	NO	ribD2, ribD	1.1.1.193	5-amino-6-(5-phospho-D-ribitylamino)uracil:NADP+ 1'-oxidoreductase	5-Amino-6-(5'-phospho-D-ribitylamino)uracil + NADP+ <=> 5-Amino-6-(5'-phosphoribosylamino)uracil + NADPH + H+			CBL01896.1		ZP_03717376.1	ZP_02418430.1	fig|245018.3.peg.2815	CBK80385.1	ZP_02076046.1	CBK82870.1	CBK89815.1	CBK93319.1	fig|301302.4.peg.273	ZP_04743811.1	CBL07560.1
4	NO	FHY1, ybjI, yigB, K21063, ycsE or yitU or ywtE	3.1.3.104	5-amino-6-(5-phospho-D-ribitylamino)uracil phosphohydrolase	5-Amino-6-(5'-phospho-D-ribitylamino)uracil + H2O <=> 5-Amino-6-(1-D-ribitylamino)uracil + Orthophosphate
NOTE: E.C. 3.5.4.29, 3.5.1.102, 1.1.1.302 and 5.4.99._ are not considered in Branch 1 as none of the strains of the project have these genes. Magnúsdóttir et al. (2015) don't either consider these genes in their predictions
Total number of genes in the Branch 1							0	3	0	3	3	3	3	3	3	3	3	3	3	3	0
Percentage of genes in the Branch 1							0	75	0	75	75	75	75	75	75	75	75	75	75	75	0
Branch 2: Synthesis of 3,4-Dihydroxy-2-butanone-4-phosphate from Ribulose 5 -phosphate
1	NO	ribB or RIB3, ribBA	4.1.99.12	D-ribulose 5-phosphate formate-lyase (L-3,4-dihydroxybutan-2-one 4-phosphate-forming)	D-Ribulose 5-phosphate <=> L-3,4-Dihydroxybutan-2-one 4-phosphate + Formate			CBL01895.1		ZP_03717378.1	ZP_02418428.1	CBL39365.1	CBK80387.1	ZP_02076044.1	CBK82868.1	CBK89817.1	CBK93317.1	fig|301302.4.peg.271	ZP_04743813.1	CBL07561.1
Total number of genes in the Branch 2							0	1	0	1	1	1	1	1	1	1	1	1	1	1	0
Percentage of genes in the Branch 2							0	100	0	100	100	100	100	100	100	100	100	100	100	100	0
Branch 3: Merge of final products from branches 1 and 2 to produce FMN+ and FAD+
1	NO	ribH or RIB4	2.5.1.78	5-amino-6-(D-ribitylamino)uracil butanedionetransferase	5-Amino-6-(1-D-ribitylamino)uracil + L-3,4-Dihydroxybutan-2-one 4-phosphate <=> 6,7-Dimethyl-8-(D-ribityl)lumazine + 2 H2O + Orthophosphate			CBL01894.1		ZP_03717379.1	ZP_02418427.1	CBL39366.1	CBK80388.1	ZP_02076043.1	CBK82867.1	CBK89818.1	CBK93316.1	fig|301302.4.peg.270	ZP_04743814.1	CBL07562.1
2	NO	ribE or RIB5	2.5.1.9	6,7-dimethyl-8-(1-D-ribityl)lumazine:6,7-dimethyl-8-(1-D-ribityl)lumazine 2,3-butanediyltransferase	2 6,7-Dimethyl-8-(D-ribityl)lumazine <=> Riboflavin + 5-Amino-6-(1-D-ribitylamino)uracil			fig|657322.3.peg.1529		ZP_03717377.1	ZP_02418429.1	CBL39364.1	CBK80386.1	ZP_02076045.1	CBK82869.1	CBK89816.1	CBK93318.1	fig|301302.4.peg.272	ZP_04743812.2	fig|657315.3.peg.315
3	3 alternative E.C. and reactions produce the same final product	RFK or FMN1, FHY, ribF	2.7.1.26	ATP:riboflavin 5'-phosphotransferase	ATP + Riboflavin <=> ADP + FMN		EEU96437.1	CBL02719.1	ZP_03774028.1/fig|411471.5.peg.3967	ZP_03716246.1	ZP_02418878.1	CBL37367.1	CBK81574.1	ZP_02073580.1	CBK83840.1	CBK90658.1	CBK94752.1	fig|301302.4.peg.1776	ZP_04744670.1	CBL09186.1	ZP_03752052.1
		?	2.7.1.42	alpha-D-glucose-1-phosphate:riboflavin 5'-phosphotransferase	D-Glucose 1-phosphate + Riboflavin <=> D-Glucose + FMN
		rfk	2.7.1.161	CTP:riboflavin 5'-phosphotransferase	CTP + Riboflavin <=> CDP + FMN
4	NO	FLAD1, ribF, ribL	2.7.7.2	ATP:FMN adenylyltransferase	ATP + FMN <=> Diphosphate + FAD		EEU96437.1	CBL02719.1	ZP_03774028.1/fig|411471.5.peg.3967	ZP_03716246.1	ZP_02418878.1	CBL37367.1	CBK81574.1	ZP_02073580.1	CBK83840.1	CBK90658.1	CBK94752.1	fig|301302.4.peg.1776	ZP_04744670.1	CBL09186.1	ZP_03752052.1
Total number of genes in the Branch 3							2	4	2	4	4	4	4	4	4	4	4	4	4	4	2
Percentage of genes in the Branch 3							50	100	50	100	100	100	100	100	100	100	100	100	100	100	50
SUMMARY
Branch 1
Total number of genes in the Branch 1							0	3	0	3	3	3	3	3	3	3	3	3	3	3	0
Percentage of genes in the Branch 1							0	75	0	75	75	75	75	75	75	75	75	75	75	75	0
Branch 2
Total number of genes in the Branch 2							0	1	0	1	1	1	1	1	1	1	1	1	1	1	0
Percentage of genes in the Branch 2							0	100	0	100	100	100	100	100	100	100	100	100	100	100	0
Branch 3
Total number of genes in the Branch 3							2	4	2	4	4	4	4	4	4	4	4	4	4	4	2
Percentage of genes in the Branch 3							50	100	50	100	100	100	100	100	100	100	100	100	100	100	50
Overall number of genes							2	8	2	8	8	8	8	8	8	8	8	8	8	8	2
Overall percentage of genes							22.2222	88.8889	22.2222	88.8889	88.8889	88.8889	88.8889	88.8889	88.8889	88.8889	88.8889	88.8889	88.8889	88.8889	22.2222

## Sheet: Thiamine
Catalytic step	Alternative reactions or enzymes?	Gene name	E.C.	Enzyme sysname	Reaction	Signature genes Rodionov et al 2019 (reference see main text)	A2-165	SL3/3	DSM 15176	DSM 3353	L1-92	SSC/2	GD/7	L2-50	ART55/1	A1-86	M104/1	M72/1	L1-82	M50/1	A2-194
							Protein ID	Protein ID	Protein ID	Protein ID	Protein ID	Protein ID	Protein ID	Protein ID	Protein ID	Protein ID	Protein ID	Protein ID	Protein ID	Protein ID	Protein ID
Branch 1: Synthesis of 4-Amino-5-hydroxymethyl-2-methylpyrimidine diphosphate
1	NO	thiC	4.1.99.17	5-amino-1-(5-phospho-D-ribosyl)imidazole formate-lyase (decarboxylating, 4-amino-2-methyl-5-(phosphooxymethyl)pyrimidine-forming)	Aminoimidazole ribotide + S-Adenosyl-L-methionine <=> 4-Amino-2-methyl-5-(phosphooxymethyl)pyrimidine + 5'-Deoxyadenosine + L-Methionine + Formate + CO		EEU97733	CBL00975	EFB77353	EEG35495	EDR98605	CBL39033		EDO57822	CBK82802	CBK91580	CBK92859	CRL40288	EEU99624	CBL08230
2	NO	THI20, thiD, thiDE, thiDN	2.7.4.7	ATP:4-amino-2-methyl-5-(phosphooxymethyl)pyrimidine phosphotransferase	ATP + 4-Amino-2-methyl-5-(phosphooxymethyl)pyrimidine <=> ADP + 4-Amino-5-hydroxymethyl-2-methylpyrimidine diphosphate		EEU97600.1	CBL02937.1	ZP_03776166.1 / fig|411471.5.peg.3021	ZP_03717583.1	fig|411490.6.peg.1212	CBL38284.1	CBK79876.1	ZP_02073522.1	fig|751585.3.peg.1903	CBK91579.1	CBK92860.1	fig|301302.4.peg.3109	ZP_04742669.2	CBL09644.1	ZP_03751828.1
NOTE: THI5 protein is not considered in Branch 1 as it is only present in Eukaryotes (https://www.genome.jp/dbget-bin/www_bget?K18278+R10686, taxonomy link; Jurgenson et al. Annu Rev Biochem 2009; 78:569)
Total number of genes in the Branch 1							2	2	2	2	2	2	1	2	2	2	2	2	2	2	1
Percentage of genes in the Branch 1							100	100	100	100	100	100	50	100	100	100	100	100	100	100	50
Branch 2: Synthesis of 2-(2-Carboxy-4-methylthiazol-5-yl)ethyl phosphate
Section 1: Synthesis of Thiocarboxy-[sulfur-carrier protein]
Synthesis of [Enzyme]-S-sulfanylcysteine
1	NO	iscS or NFS1	2.8.1.7	L-cysteine:acceptor sulfurtransferase	[Enzyme]-cysteine + L-Cysteine <=> [Enzyme]-S-sulfanylcysteine + L-Alanine		EEU96817.1 / EEU96818.1 / EEU95907.1	CBL01550.1 / CBL00813.1 / fig|657322.3.peg.2956	ZP_03773527.1 / ZP_03775154.1 / ZP_03776199.1 / fig|411471.5.peg.3051 / fig|411471.5.peg.5286 / fig|411471.5.peg.5614	ZP_03715250.1 / ZP_03715788.1 / ZP_03715867.1	fig|411490.6.peg.476 / fig|411490.6.peg.525	CBL38306.1 / CBL37853.1 / CBL37741	CBK80598.1 / CBK81923.1 / CBK79530.1	ZP_02075688.1 / ZP_02073322.1 / ZP_02073323.1	CBK83705.1 / CBK84006.1 / CBK82021	CBK92106.1 / CBK89792.1 / CBK90626	CBK93342.1 / CBK92594.1	fig|301302.4.peg.479 / fig|301302.4.peg.240 / fig|301302.4.peg.684 / fig|301302.4.peg.694	ZP_04742253.1 / ZP_04743800.1 / ZP_04743823.1 / ZP_04744563.1 / ZP_04745420.1	CBL08962.1 / CBL07551.1 / CBL07571.1 / CBL10338.1	ZP_03752795.1 / ZP_03754704.1 / ZP_03755030.1 / ZP_03756019.1
Synthesis of Adenylyl-[sulfur-carrier protein]
2	NO	thiF	2.7.7.73	ATP:[ThiS] adenylyltransferase	Sulfur-carrier protein + ATP <=> Adenylyl-[sulfur-carrier protein] + Diphosphate					ZP_03718101.1	fig|411490.6.peg.3299	CBL38869.1	fig|717962.3.peg.2851		CBK83728.1	CBK90986.1	CBK94082.1	fig|301302.4.peg.832	ZP_04742031.1	CBL07504.1
Merge of [Enzyme]-S-sulfanylcysteine + Adenylyl-[sulfur-carrier protein]
3	NO	thiI	2.8.1._ /2.8.1.11 /2.7.7._ /2.7.7.80	[enzyme]-S-sulfanyl-L-cysteine:adenylyl-[sulfur-carrier protein] sulfurtransferase	[Enzyme]-S-sulfanylcysteine + Adenylyl-[sulfur-carrier protein] + Reduced acceptor <=> AMP + Thiocarboxy-[sulfur-carrier protein] + [Enzyme]-cysteine + Acceptor			CBL00814		EEG35380	EDR98163	CBL38127		EDO56467	CBK82020	CBK90625	CBK94719	CRL40461	EEV00270	CBL08279
Total number of genes in the Section 1							1	2	1	3	3	3	2	2	3	3	3	3	3	3	1
Percentage of genes in the Section 1							33.3333	66.6667	33.3333	100	100	100	66.6667	66.6667	100	100	100	100	100	100	33.3333
Section 2: Synthesis of 1-Deoxy-D-Xylulose 5-phosphate
1	NO	dxs	2.2.1.7	pyruvate:D-glyceraldehyde-3-phosphate acetaldehydetransferase (decarboxylating)	Pyruvate + D-Glyceraldehyde 3-phosphate <=> 1-Deoxy-D-xylulose 5-phosphate + CO2		EEU96105.1	CBL03119.1	ZP_03774280.1 / fig|411471.5.peg.3730	ZP_03715118.1	fig|411490.6.peg.1702	CBL38819.1 / CBL37408.1	CBK79091.1	ZP_02075703.1 / ZP_02074022.1	CBK83204.1 / CBK82485.1	CBK90411.1 / CBK90827.1	CBK94887.1	fig|301302.4.peg.12 / fig|301302.4.peg.1542	ZP_04744269.1	CBL09470.1	ZP_03754320.1
Total number of genes in the Section 2							1	1	1	1	1	1	1	1	1	1	1	1	1	1	1
Percentage of genes in the Section 2							100	100	100	100	100	100	100	100	100	100	100	100	100	100	100
Section 3: Synthesis of Iminoglycine
1	Alternative A	thiH	4.1.99.19	L-tyrosine 4-methylphenol-lyase (2-iminoacetate-forming)	L-Tyrosine + S-Adenosyl-L-methionine + Reduced acceptor <=> Iminoglycine + 4-Cresol + 5'-Deoxyadenosine + L-Methionine + Acceptor					EEG36812	EDR95922	CBL38667	CBK81551	EDO56365	CBK82222	CBK92038	CBK92534	CRL35274	EEV00493	CBL09452
	Alternative B	thiO	1.4.3.19	glycine:oxygen oxidoreductase (deaminating)	Glycine + Oxygen <=> Iminoglycine + Hydrogen peroxide
Total number of genes in the Section 3							0	0	0	1	1	1	1	1	1	1	1	1	1	1	0
Percentage of genes in the Section 3							0	0	0	100	100	100	100	100	100	100	100	100	100	100	0
Section 4: Merge of final products from Sections 1, 2 and 3 and synthesis of 2-(2-Carboxy-4-methylthiazol-5-yl)ethyl phosphate
1	NO	thiG	2.8.1.10	1-deoxy-D-xylulose 5-phosphate:thiol sulfurtransferase	1-Deoxy-D-xylulose 5-phosphate + Iminoglycine + Thiocarboxy-[sulfur-carrier protein] <=> 2-[(2R,5Z)-2-Carboxy-4-methylthiazol-5(2H)-ylidene]ethyl phosphate + Sulfur-carrier protein + 2 H2O					EEG36811	EDR95921	CBL38666	CBK81550	EDO56364	CBK82221	CBK92039	CBK92535	CRL35270	EEV00492	CBL09453
2	NO	tenI	5.3.99.10*	2-(2-carboxy-4-methylthiazol-5-yl)ethyl phosphate isomerase	2-[(2R,5Z)-2-Carboxy-4-methylthiazol-5(2H)-ylidene]ethyl phosphate <=> 2-(2-Carboxy-4-methylthiazol-5-yl)ethyl phosphate
Total number of genes in the Section 4							0	0	0	1	1	1	1	1	1	1	1	1	1	1	0
Percentage of genes in the Section 4							0	0	0	100	100	100	100	100	100	100	100	100	100	100	0
NOTE: THI4 protein is not considered in Branch 2. It seems that this protein is more prevalent in Archaea and Eukaryotes (fungi, plants and algae). In Bacteria, only certain Proteobacteria, Bacteroidetes and Firmicutes (Clostridiaceae, Peptococcaceae and Thermoanaerobacteraceae) have the gene.
			5.3.99.10 is not present in any of the genomes of the project. According to KEGG records, this E.C. has been only identified in certain members of the Order Bacillales. It was therefore discounted here.
Branch 3: Merge of final compounds from branches 1 and 2
1	NO	thiE, thiN, thiDE, thiDN, THI6	2.5.1.3	4-amino-2-methyl-5-diphosphomethylpyrimidine:2-[(2R,5Z)-2-carboxy-4-methylthiazol-5(2H)-ylidene]ethyl phosphate 4-amino-2-methylpyrimidine-5-methenyltransferase (decarboxylating)	4-Amino-5-hydroxymethyl-2-methylpyrimidine diphosphate + 2-(2-Carboxy-4-methylthiazol-5-yl)ethyl phosphate <=> Thiamin monophosphate + Diphosphate + CO2		EEU97734.1	CBL00976.1	ZP_03776167.1 / ZP_03776168.1 / fig|411471.5.peg.3022	ZP_03717582.1	fig|411490.6.peg.1211	CBL38071.1	CBK81637.1 / CBK81552	ZP_02073524.1	CBK82223.1	CBK91578.1	CBK92861.1 / CBK92533	fig|301302.4.peg.2397	ZP_04744488.1	CBL08534.1	ZP_03751829.1
2	NO	thiL	2.7.4.16	ATP:thiamine-phosphate phosphotransferase	ATP + Thiamin monophosphate <=> ADP + Thiamin diphosphate
Total number of genes in the Branch 3							1	1	1	1	1	1	1	1	1	1	1	1	1	1	1
Percentage of genes in the Branch 3							50	50	50	50	50	50	50	50	50	50	50	50	50	50	50
SUMMARY
Branch 1
Total number of genes in the Branch 1							2	2	2	2	2	2	1	2	2	2	2	2	2	2	1
Percentage of genes in the Branch 1							100	100	100	100	100	100	50	100	100	100	100	100	100	100	50
Branch 2
Total number of genes in the Section 1							1	2	1	3	3	3	2	2	3	3	3	3	3	3	1
Percentage of genes in the Section 1							33.3333	66.6667	33.3333	100	100	100	66.6667	66.6667	100	100	100	100	100	100	33.3333
Total number of genes in the Section 2							1	1	1	1	1	1	1	1	1	1	1	1	1	1	1
Percentage of genes in the Section 2							100	100	100	100	100	100	100	100	100	100	100	100	100	100	100
Total number of genes in the Section 3							0	0	0	1	1	1	1	1	1	1	1	1	1	1	0
Percentage of genes in the Section 3							0	0	0	100	100	100	100	100	100	100	100	100	100	100	0
Total number of genes in the Section 4							0	0	0	1	1	1	1	1	1	1	1	1	1	1	0
Percentage of genes in the Section 4							0	0	0	100	100	100	100	100	100	100	100	100	100	100	0
Branch 3
Total number of genes in the Branch 3							1	1	1	1	1	1	1	1	1	1	1	1	1	1	1
Percentage of genes in the Branch 3							50	50	50	50	50	50	50	50	50	50	50	50	50	50	50
Overall number of genes							5	6	5	9	9	9	7	8	9	9	9	9	9	9	4
Overall percentage of genes							50	60	50	90	90	90	70	80	90	90	90	90	90	90	40
