# Supplementary material for: Vitamin Biosynthesis by Human Gut Butyrate-Producing Bacteria and Cross-Feeding in Synthetic Microbial Communities
Source: mBio. 2020 Jul 14;11(4):e00886-20. doi: 10.1128/mBio.00886-20 (PMC7360928; doi:10.1128/mBio.00886-20)
Supplement: TABLE S2 [file mBio.00886-20-st002.xlsx]

## Sheet: Overview
Table S2 Overview of the in silico results generated for 20 amino acid pathways in 15 strains of butyrate producing bacteria. Results are expressed as the number of genes absent in an amino acid pathway. When different routes of amino acid biosynthesis are possible (see Fig. S2), only the route with the highest number of genes present is displayed. Results from manual BLASTP analyses for genes no…
Amino acid	Ala	Asp	Asn	Glu	Gln	Gly	Ser	Thr	Cys	Met	Val	Leu	Ile	Lys	Arg	Pro	His	Aromatic AA
																		Cho.*	Phe	Tyr	Trp
TOTAL NUMBER OF GENES	1	1	1	1	1	1	1	5	2	7	5	5	6	7	8	3	10	7	+3	+3	+7
F. prausnitzii A2-165	0?	0	0	0	0	0	0	0	0	0?	0	0	0	0	0	0	0	0	0	0	7
F. prausnitzii SL3/3	0?	0	0	0	0	0	0	0	0	0?	0	0	0	0	0	0	0	0	0	0	7
S. variabile DSM 15176	0?	0	0	0	0	0	0	0	0	0?	0	0	0	0	0	0	0	1	0	0	6
A. hallii DSM 3353	0	0	1	0	0	0	0	0	0	0?	0	0	0	0	0	0	0	0	0	0	0
A. caccae L1-92	0	0	0	0	0	0	0	1	0	0?	0	0	0	0	0	0	0	0	0	0	0
A. hadrus SSC/2	0	0	0	0	0	0	0	1	0	0	0	0	0	0	0	0	0	0	0	0	0
C. catus GD/7	0?	0	0	0	0	0	0	0	0	0	0	0	0	0	0	0	0	0	0	0	4
Clostridium sp. L2-50	0	0	0	0	0	0	0	0	0	0	0	0	0	0	0	0	0	0	0	0	0
Coprococcus sp. ART55/1	0	0	0	0	0	0	0	0	0	0	0	0	0	1	0	0	1	3	0	1	0
E. rectale A1-86	0	0	0	0	0	0	0	0	0	0	0	0	0	0	0	0	0	0	0	0	0
E. rectale M104/1	0	0	0	0	0	0	0	0	0	0	0	0	0	0	0	0	0	0	0	0	0
R. faecis M72/1	0?	0	0	0	0	0	0	0	0	0	0	0	0	0	0	0	0	0	0	0	0
R. intestinalis L1-82	0?	0	0	0	0	0	0	0	0	0	0	0	0	0	0	0	0	0	0	0	0
R. intestnalis M50/1	0?	0	0	0	0	0	0	0	0	0	0	0	0	0	0	0	0	0	0	0	0
R. inulinivorans A2-194	0?	0	0	0	0	0	0	0	0	0	0	0	0	0	0	0	0	0	0	0	7
*Chorismate biosynthesis, shared by all aromatic amino acids
?An exact match was not found by BLASTP analysis, but a protein with a shared domain

## Sheet: Explanations
BLASTP analysis of genes missing after inspection of each amino acid pathway in databases PATRIC and KEGG
Details of the query sequences, the matches, percentages of query coverage and percentages of identity are provided.
Each tab contains information regarding a specific amino acid family:
- In each tab, data is organised in pathway modules. 2 types of modules are defined:
a)	In pink background: pathway modules retrieved from KEGG website		"M number": specific KEGG pathway module
b)	In grey background: pathway modules defined by the authors
- Proteins missing in PATRIC were found either:
a)	In KEGG database
b)	Via BLASTP:
	No hits or incorrect match/es
	The matching protein found shares a specific domain with the query protein

## Sheet: Ala_Asn
								Values with low % coverage (<50%) and low %ID (<40%)
pyruvate => alanine
AA route	Query sequence	Enzyme name	Strain		Match sequence	Enzyme name	Strain	% Coverage	% Identity	UniProt
Ala	CBK91312.1	Alanine transaminase / Aspartate/tyrosine/aromatic aminotransferase (EC 2.6.1.2); Domain: Aminotran_1_2, 33 – 381 pos	E. rectale A1-86		EEU95195	aminotransferase, class I/II (EC 2.6.1._); Domain: Aminotran_1_2, 33 – 381 pos	F. prausnitzii A2-165	12.3457	52	C7HA19
					EEU98103	aminotransferase, class I/II (EC 2.6.1._); Domain: Aminotran_1_2, 48 – 392 pos	F. prausnitzii A2-165	13.3333	25.9	C7H193
					EEU97416	aminotransferase, class I/II (EC 2.6.1._); Domain: Aminotran_1_2, 48 – 396 pos	F. prausnitzii A2-165	13.3333	24.1	C7H484
					EEU97757	aminotransferase, class I/II (EC 2.6.1._); Domain: Aminotran_1_2, 38 – 383 pos	F. prausnitzii A2-165	18.2716	28.4	C7H323
Ala	WP_006568328.1	alanine dehydrogenase (EC 1.4.1.1)	Anaerostipes caccae L1-92				F. prausnitzii A2-165
Ala	CBK91312.1	Alanine transaminase / Aspartate/tyrosine/aromatic aminotransferase (EC 2.6.1.2); Domain: Aminotran_1_2, 33 – 381 pos	E. rectale A1-86		CBL00783	Aspartate/tyrosine/aromatic aminotransferase (EC 2.6.1._); Domain: Aminotran_1_2, 31 – 381 pos	F. prausnitzii SL3/3	12.3	50	D4K7H0
Ala	WP_006568328.1	alanine dehydrogenase (EC 1.4.1.1)	Anaerostipes caccae L1-92				F. prausnitzii SL3/3
Ala	CBK91312.1	Alanine transaminase / Aspartate/tyrosine/aromatic aminotransferase (EC 2.6.1.2); Domain: Aminotran_1_2, 33 – 381 pos	E. rectale A1-86		EFB76375	aminotransferase, class I/II (EC 2.6.1._); Domain: Aminotran_1_2, 31 – 379 pos	S. variabile DSM15176	12.3457	46	D1PLS7
					EFB77386	aminotransferase, class I/II (EC 2.6.1._); Domain: Aminotran_1_2, 50 – 397 pos	S. variabile DSM15176	13.3333	29.6	D1PIM7
					EFB75393	aminotransferase, class I/II (EC 2.6.1._); Domain: Aminotran_1_2, 32 – 381 pos	S. variabile DSM15176	11.6049	27.7	D1PPD1
Ala	WP_006568328.1	alanine dehydrogenase (EC 1.4.1.1)	Anaerostipes caccae L1-92				S. variabile DSM15176
Ala	CBK91312.1	Alanine transaminase / Aspartate/tyrosine/aromatic aminotransferase(EC 2.6.1.2); Domain: Aminotran_1_2, 33 – 381 pos	E. rectale A1-86		CBK79655	Aspartate/tyrosine/aromatic aminotransferase (EC 2.6.1._); Domain: Aminotran_1_2, 29 – 379 pos	C. catus GD/7	12.5926	33.3	D4J5N4
					CBK81744	Aspartate/tyrosine/aromatic aminotransferase (EC 2.6.1._); Domain: Aminotran_1_2, 36 – 381 pos	C. catus GD/7	21.2346	29.1	D4JBM3
					CBK79958	Aspartate/tyrosine/aromatic aminotransferase (EC 2.6.1._); Domain: Aminotran_1_2, 31 – 379 pos	C. catus GD/7	9.87654	40	D4J6I7
					CBK79061	Aspartate/tyrosine/aromatic aminotransferase (EC 2.6.1._); Domain: Aminotran_1_2, 33 – 383 pos	C. catus GD/7	15.8025	34.4	D4J3Z0
Ala	WP_006568328.1	alanine dehydrogenase (EC 1.4.1.1)	Anaerostipes caccae L1-92				C. catus GD/7
Ala	CBK91312.1	Alanine transaminase / Aspartate/tyrosine/aromatic aminotransferase (EC 2.6.1.2); Domain: Aminotran_1_2, 33 – 381 pos	E. rectale A1-86		CRL34959	aspartate aminotransferase (2.6.1._); Domain: Aminotran_1_2, 29 – 378 pos	R. faecis M72/1	12.8395	42.3	A0A0M6WFC3
					CRL32914	class I and II aminotransferase; Domain: Aminotran_1_2, 39 – 370 pos	R. faecis M72/1	12.5926	31.4	A0A0M6WB06
Ala	WP_006568328.1	alanine dehydrogenase (EC 1.4.1.1)	Anaerostipes caccae L1-92				R. faecis M72/1
Ala	CBK91312.1	Alanine transaminase / Aspartate/tyrosine/aromatic aminotransferase (EC 2.6.1.2); Domain: Aminotran_1_2, 33 – 381 pos	E. rectale A1-86		EEV02256	aminotransferase, class I/II (EC 2.6.1._); Domain: Aminotran_1_2, 34 – 382 pos	R. intestinalis L1-82	19.0123	37.7	C7G752
					EEU99570	aminotransferase, class I/II (EC 2.6.1._); Domain: Aminotran_1_2, 34 – 383 pos	R. intestinalis L1-82	13.5802	34.5	C7GF20
					EEV01876	aminotransferase, class I/II (EC 2.6.1._); Domain: Aminotran_1_2, 29 – 377 pos	R. intestinalis L1-82	9.1358	45.9	C7G8J9
					EEV00498	aminotransferase, class I/II (EC 2.6.1._); Domain: Aminotran_1_2, 37 – 383 pos	R. intestinalis L1-82	13.5802	27.3	C7GCF7
					EEV02928	aminotransferase, class I/II (EC 2.6.1._); Domain: Aminotran_1_2, 35 – 385 pos	R. intestinalis L1-82	15.0617	27.9	C7G5F8
Ala	WP_006568328.1	alanine dehydrogenase (EC 1.4.1.1)	Anaerostipes caccae L1-92				R. intestinalis L1-82
Ala	CBK91312.1	Alanine transaminase / Aspartate/tyrosine/aromatic aminotransferase (EC 2.6.1.2); Domain: Aminotran_1_2, 33 – 381 pos	E. rectale A1-86		CBL08741	Aspartate/tyrosine/aromatic aminotransferase (EC 2.6.1._); Domain: Aminotran_1_2, 29 – 377 pos	R. intestinalis M50/1	9.1	45.9	D4KPD9
Ala	WP_006568328.1	alanine dehydrogenase (EC 1.4.1.1)	Anaerostipes caccae L1-92				R. intestinalis M50/1
Ala	CBK91312.1	Alanine transaminase / Aspartate/tyrosine/aromatic aminotransferase (EC 2.6.1.2); Domain: Aminotran_1_2, 33 – 381 pos	E. rectale A1-86		EEG93748	aminotransferase, class I/II (EC 2.6.1._); Domain: Aminotran_1_2, 29 – 378 pos	R. inulinivorans A2-194	12.3457	48	C0FUI9
					EEG95890	aminotransferase, class I/II (EC 2.6.1._); Domain: Aminotran_1_2, 54 – 305 pos	R. inulinivorans A2-194	11.358	37	C0FND2
					EEG93907	aminotransferase, class I/II (EC 2.6.1._); Domain: Aminotran_1_2, 37 – 383 pos	R. inulinivorans A2-194	15.5556	28.6	C0ETV8
Ala	WP_006568328.1	alanine dehydrogenase (EC 1.4.1.1)	Anaerostipes caccae L1-92				R. inulinivorans A2-194
aspartate => asparagine
Route	Query sequence	Enzyme name	Strain		Match sequence	Enzyme name	Strain	% Coverage	% Identity	UniProt
Asn	CBL37975.1	Asparagine synthetase [glutamine-hydrolyzing] (EC 6.3.5.4)	Anaerostipes hadrus SSC/2				[Eubacterium] hallii DSM3353
Asn	CBK83975.1	Asparagine synthetase [glutamine-hydrolyzing] (EC 6.3.5.4)	Coprococcus sp ART55/1				[Eubacterium] hallii DSM3353
Asn	CBK91990	Asparagine synthetase [glutamine-hydrolyzing] (EC 6.3.5.4)	E. rectale A1-86				[Eubacterium] hallii DSM3353
Asn	WP_005934879.1	aspartate--ammonia ligase (EC 6.3.1.1)	F. prausnitzii A2-165				[Eubacterium] hallii DSM3353
Asn	CBK81325	aspartate--ammonia ligase (EC 6.3.1.1)	C. catus GD/7				[Eubacterium] hallii DSM3353
Asn	WP_007885317.1	aspartate--ammonia ligase (EC 6.3.1.1)	R. inulinivorans A2-194				[Eubacterium] hallii DSM3353

## Sheet: Gly_Thr
M00018: aspartate => homoserine => threonine
AA route	Query sequence	Enzyme name	Strain		Match sequence	Enzyme name	Strain	% Coverage	% Identity	UniProt
Thr	ZP_03717563.1	Homoserine kinase (EC 2.7.1.39)	[Eubacterium] hallii DSM3353				A. caccae L1-92
Thr	CBK82852.1	Homoserine kinase (EC 2.7.1.39) @ Phosphoserine phosphatase (EC 3.1.3.3)	Coprococcus sp ART55/1				A. caccae L1-92
Thr	CBK79022	threonine aldolase (EC 4.1.2.48)	C. catus GD/7				A. caccae L1-92
Thr	ZP_03717563.1	Homoserine kinase (EC 2.7.1.39)	[Eubacterium] hallii DSM3353				A. hadrus SSC/2
Thr	CBK82852.1	Homoserine kinase (EC 2.7.1.39) @ Phosphoserine phosphatase (EC 3.1.3.3)	Coprococcus sp ART55/1				A. hadrus SSC/2
Thr	CBK79022	threonine aldolase (EC 4.1.2.48)	C. catus GD/7				A. hadrus SSC/2
threonine => glycine
AA route	Query sequence	Enzyme name	Strain		Match sequence	Enzyme name	Strain	% Coverage	% Identity	UniProt
Gly	CBK99862	threonine aldolase (EC 4.1.2.48) for threonine to glycine conversion. Domain: Aromatic amino acid beta-eliminating lyase/threonine aldolase (IPR001597)	F. prausnitzii L2-6		EEU97744	Beta-eliminating lyase; Domain Aromatic amino acid beta-eliminating lyase/threonine aldolase (IPR001597)	F. prausnitzii A2-165	100	85.3	C7H310
Gly	CBL00744	threonine aldolase (EC 4.1.2.48) for threonine to glycine conversion. Domain: Aromatic amino acid beta-eliminating lyase/threonine aldolase (IPR001597)	F. prausnitzii SL3/3		EEU97744	Beta-eliminating lyase; Domain Aromatic amino acid beta-eliminating lyase/threonine aldolase (IPR001597)	F. prausnitzii A2-165	100	85	C7H310

## Sheet: Met
								Values with low % coverage (<50%) and low %ID (<40%)
M0017: aspartate => homoserine => methionine
AA route	Query sequence	Enzyme name	Strain		Match sequence	Enzyme name	Strain	% Coverage	% Identity	UniProt
Met	CBL38308	cysteine-S-conjugate beta-lyase (EC 4.4.1.13); domain Aminotran_1_2, pos 30 - 383	Anaerostipes hadrus SSC/2		EEU98103	aminotransferase, class I/II; domain: Aminotran_1_2, position 48 – 392	F. prausnitzii A2-165	13.3838	43.4	C7H193
					EEU97416	aminotransferase, class I/II; domain: Aminotran_1_2, position 48 – 396	F. prausnitzii A2-165	12.8788	43.1	C7H484
					EEU95195	aminotransferase, class I/II; domain: Aminotran_1_2, position 31 – 381	F. prausnitzii A2-165	11.6162	37	C7HA19
Met	CBL38308	cysteine-S-conjugate beta-lyase (EC 4.4.1.13); domain Aminotran_1_2, pos 30 - 383	Anaerostipes hadrus SSC/2		CBL00783	Aspartate/tyrosine/aromatic aminotransferase; domain: Aminotran_1_2, position 31 – 381	F. prausnitzii SL3/3	11.6	32.6	D4K7H0
Met	CBL38308	cysteine-S-conjugate beta-lyase (EC 4.4.1.130; domain Aminotran_1_2, pos 30 - 383	Anaerostipes hadrus SSC/2		EFB77386	aminotransferase, class I/II; domain: Aminotran_1_2, position 50 – 397	S. variabile DSM15176	13.3838	35.8	D1PIM7
					EFB75393	aminotransferase, class I/II; domain: Aminotran_1_2, position 32 – 381	S. variabile DSM15176	12.1212	33.3	D1PPD1
					EFB76375	aminotransferase, class I/II; domain: Aminotran_1_2, position 31 – 379	S. variabile DSM15176	11.6162	34.8	D1PLS7
Met	CBL38308	cysteine-S-conjugate beta-lyase (EC 4.4.1.13); domain Aminotran_1_2, pos 30 - 383	Anaerostipes hadrus SSC/2		EEG37012	aminotransferase, class I/II; domain: Aminotran_1_2, position 29 – 378	A. hallii DSM3353	12.3737	32.7	C0EUP7
					EEG37291	aminotransferase, class I/II; domain: Aminotran_1_2, position 37 – 383	A. hallii DSM3353	17.1717	22.1	C0ETV8
Met	CBL38308	cysteine-S-conjugate beta-lyase (EC 4.4.1.13); domain Aminotran_1_2, pos 30 - 383	Anaerostipes hadrus SSC/2		EDR97403	aminotransferase, class I/II; domain: Aminotran_1_2, position 30 – 377	A. caccae L1-92	18.1818	26.4	B0MEL5
					EDR96955	aminotransferase, class I/II; domain: Aminotran_1_2, position 35 – 383	A. caccae L1-92	20.202	18.8	B0MFT5
Met					CBK81507	cysteine-S-conjugate beta-lyase (EC 4.4.1.13)	C. catus GD/7

## Sheet: Lys
M00527: DAP aminotransferase pathway, aspartate => lysine
AA route	Query sequence	Enzyme name	Strain		Match	Enzyme name	Strain	% Coverage	% Identity	UniProt
Lys	CBK98385	4-hydroxy-tetrahydrodipicolinate reductase (EC 1.17.1.8)	F. prausnitzii L2-6		EEU96051	dapB:dihydrodipicolinate reductase	F. prausnitzii A2-165	100	90.1	C7H7M8
Lys					CBL03127	4-hydroxy-tetrahydrodipicolinate reductase (EC 1.17.1.8)	F. prausnitzii SL3/3
Lys	CBK98385	4-hydroxy-tetrahydrodipicolinate reductase (EC 1.17.1.8)	F. prausnitzii L2-6		EFB76589	dapB:dihydrodipicolinate reductase	S. variabile DSM15176	76.2	61.5	D1PKT1
Lys					SOB72895	4-hydroxy-tetrahydrodipicolinate reductase (EC 1.17.1.8)	A. hallii DSM3353
Lys	CBK91576	4-hydroxy-tetrahydrodipicolinate reductase (EC 1.17.1.8)	E. rectale A1-86		EDR99220	dapB:dihydrodipicolinate reductase	A. caccae L1-92	98.8	64.8	B0M934
Lys					CBL38008	4-hydroxy-tetrahydrodipicolinate reductase (EC 1.17.1.8)	A. hadrus SSC/2
Lys					CBK81901	4-hydroxy-tetrahydrodipicolinate reductase (EC 1.17.1.8)	C. catus GD/7
Lys	CBK91576	4-hydroxy-tetrahydrodipicolinate reductase (EC 1.17.1.8)	E. rectale A1-86		EDO58613	dapB:dihydrodipicolinate reductase	Clostridium sp L2-50	98.8	75.6	A7VCL6
Lys					CBK82182	4-hydroxy-tetrahydrodipicolinate reductase (EC 1.17.1.8)	Coprococcus sp ART55/1
Lys	CBK79594	diaminopimelate epimerase (EC 5.1.1.7)	C. catus GD/7				Coprococcus sp ART55/1
Lys	CBL39814	diaminopimelate epimerase (EC 5.1.1.7)	Anaerostipes hadrus SSC/2				Coprococcus sp ART55/1
Lys					CBK91576	4-hydroxy-tetrahydrodipicolinate reductase (EC 1.17.1.8)	E. rectale A1-86
Lys					CBK92862	4-hydroxy-tetrahydrodipicolinate reductase (EC 1.17.1.8)	E. rectale M104/1
Lys	CBK91576	4-hydroxy-tetrahydrodipicolinate reductase (EC 1.17.1.8)	E. rectale A1-86		CRL42552	dapB:dihydrodipicolinate reductase	R. faecis M72/1	100	81.4	A0A0M6WXS6
Lys	CBK91576	4-hydroxy-tetrahydrodipicolinate reductase (EC 1.17.1.8)	E. rectale A1-86		EEV01169	dapB:dihydrodipicolinate reductase	R. intestinalis L1-82	99.6	77.8	C7GAJ2
Lys					CBL08495	4-hydroxy-tetrahydrodipicolinate reductase (EC 1.17.1.8)	R. intestinalis M50/1
Lys	CBK91576	4-hydroxy-tetrahydrodipicolinate reductase (EC 1.17.1.8)	E. rectale A1-86		EEG95790	dapB:dihydrodipicolinate reductase	R. inulinivorans A2-194	100	79.1	C0FNL5

## Sheet: Arg
M00028: glutamate => ornithine
AA route	Query sequence	Enzyme name	Strain		Match sequence	Enzyme name	Strain	% Coverage	% Identity	UniProt
Arg	ZP_02073846.1	N-acetyl-gamma-glutamyl-phosphate reductase (EC 1.2.1.38)	Clostridium sp L2-50		CBK80991	N-acetyl-gamma-glutamyl-phosphate reductase, common form	Coprococcus sp ART55/1	100	79.5	D4J9H0

## Sheet: His
								Values with low % coverage (<50%) and low %ID (<40%)
M00026: 5-Phospho-alpha-D-ribose 1-diphosphate => histidine
AA route	Query sequence	Enzyme name	Strain		Match sequence	Enzyme name	Strain	% Coverage	% Identity	UniProt
His	CBL08216.1	imidazole glycerol-phosphate synthase subunit HisF (EC 4.3.2.10)	R. intestinalis M50/1		EEU97897	imidazole glycerol-phosphate synthase subunit HisF (EC 4.3.2.10)	F. prausnitzii A2-165	52.6	57.9	C7H2I4
His	CBL08215.1	imidazole glycerol-phosphate synthase subunit HisH (EC 4.3.2.10)	R. intestinalis M50/1		EEU97899	imidazole glycerol-phosphate synthase subunit HisH (EC 4.3.2.10)	F. prausnitzii A2-165	35.8	52.8	C7H2I6
His					CBL01996	imidazole glycerol-phosphate synthase subunit HisF (EC 4.3.2.10)	F. prausnitzii SL3/3
His					CBL01998	imidazole glycerol-phosphate synthase subunit HisH (EC 4.3.2.10)	F. prausnitzii SL3/3
His	CBL08216.1	imidazole glycerol-phosphate synthase subunit HisF (EC 4.3.2.10)	R. intestinalis M50/1		EFB77013	imidazole glycerol-phosphate synthase subunit HisF (EC 4.3.2.10)	S. variabile DSM15176	52.6	59.4	D1PJR5
His	CBL08215.1	imidazole glycerol-phosphate synthase subunit HisH (EC 4.3.2.10)	R. intestinalis M50/1		EFB77011	imidazole glycerol-phosphate synthase subunit HisH (EC 4.3.2.10)	S. variabile DSM15176	19.9	42.5	D1PJR3	Both proteins (EFB77011 and EFB75580) are HisH
					EFB75580	imidazole glycerol-phosphate synthase subunit HisH (EC 4.3.2.10)	S. variabile DSM15176	18.4	43.2	D1PP84
His					SOB71906	imidazole glycerol-phosphate synthase subunit HisF (EC 4.3.2.10)	A. hallii DSM3353
His					SOB71905	imidazole glycerol-phosphate synthase subunit HisH (EC 4.3.2.10)	A. hallii DSM3353
His	CBL08216.1	imidazole glycerol-phosphate synthase subunit HisF (EC 4.3.2.10)	R. intestinalis M50/1		EDR99131	imidazole glycerol-phosphate synthase subunit HisF (EC 4.3.2.10)	A. caccae L1-92	100	85	B0MA09
His	CBL08215.1	imidazole glycerol-phosphate synthase subunit HisH (EC 4.3.2.10)	R. intestinalis M50/1		EDR99132	imidazole glycerol-phosphate synthase subunit HisH (EC 4.3.2.10)	A. caccae L1-92	49.3	66.7	B0MA10
His					CBL37847	imidazole glycerol-phosphate synthase subunit HisF (EC 4.3.2.10)	A. hadrus SSC/2
His					CBL37848	imidazole glycerol-phosphate synthase subunit HisH (EC 4.3.2.10)	A. hadrus SSC/2
His					CBK80512	phosphoribosyl-ATP pyrophosphohydrolase / phosphoribosyl-AMP cyclohydrolase (EC 3.6.1.31 / 3.5.4.19)	C. catus GD/7
His					CBK80453	imidazole glycerol-phosphate synthase subunit HisF (EC 4.3.2.10)	C. catus GD/7
His					CBK80452	imidazole glycerol-phosphate synthase subunit HisH (EC 4.3.2.10)	C. catus GD/7
His	CBL08216.1	imidazole glycerol-phosphate synthase subunit HisF (EC 4.3.2.10)	R. intestinalis M50/1		EDO59230	imidazole glycerol-phosphate synthase subunit HisF (EC 4.3.2.10)	Clostridium sp L2-50	54.2	81.8	A7VBM7
His	CBL08215.1	imidazole glycerol-phosphate synthase subunit HisH (EC 4.3.2.10)	R. intestinalis M50/1		EDO59231	imidazole glycerol-phosphate synthase subunit HisH (EC 4.3.2.10)	Clostridium sp L2-50	48.3	73.2	A7VBM8
His	fig|411489.7.peg.746	ATP phosphoribosyltransferase (EC 2.4.2.17)	Clostridium sp L2-50				Coprococcus sp ART55/1
His					CBK83857	imidazole glycerol-phosphate synthase subunit HisF (EC 4.3.2.10)	Coprococcus sp ART55/1
His					CBK83856	imidazole glycerol-phosphate synthase subunit HisH (EC 4.3.2.10)	Coprococcus sp ART55/1
His					CBK90146	imidazole glycerol-phosphate synthase subunit HisF (EC 4.3.2.10)	E. rectale A1-86
His					CBK90147	imidazole glycerol-phosphate synthase subunit HisH (EC 4.3.2.10)	E. rectale A1-86
His					CBK93571	imidazole glycerol-phosphate synthase subunit HisF (EC 4.3.2.10)	E. rectale M104/1
His					CBK93572	imidazole glycerol-phosphate synthase subunit HisH (EC 4.3.2.10)	E. rectale M104/1
His	CBL08216.1	imidazole glycerol-phosphate synthase subunit HisF (EC 4.3.2.10)	R. intestinalis M50/1		CRL40392	imidazole glycerol-phosphate synthase subunit HisF (EC 4.3.2.10)	R. faecis M72/1	100	89.7	A0A0M6WRR3
His	CBL08215.1	imidazole glycerol-phosphate synthase subunit HisH (EC 4.3.2.10)	R. intestinalis M50/1		CRL40389	imidazole glycerol-phosphate synthase subunit HisH (EC 4.3.2.10)	R. faecis M72/1	48.8	79.6	A0A0M6WT51
His	CBL09323	Bifunctional protein HisIE: phosphoribosyl-ATP pyrophosphohydrolase / phosphoribosyl-AMP cyclohydrolase [EC:3.6.1.31 / 3.5.4.19]	R. intestinalis M50/1		EEV02127	Histidine biosynthesis bifunctional protein HisIE	R. intestinalis L1-82	100	99.8	C7G7S0
His	CBL08216.1	imidazole glycerol-phosphate synthase subunit HisF (EC 4.3.2.10)	R. intestinalis M50/1		EEV02450	imidazole glycerol-phosphate synthase subunit HisF (EC 4.3.2.10)	R. intestinalis L1-82	100	99.6	C7G6V6
His	CBL08215.1	imidazole glycerol-phosphate synthase subunit HisH (EC 4.3.2.10)	R. intestinalis M50/1		EEV02451	imidazole glycerol-phosphate synthase subunit HisH (EC 4.3.2.10)	R. intestinalis L1-82	49.8	99	C7G6V7
His					CBL09323	Bifunctional protein HisIE: phosphoribosyl-ATP pyrophosphohydrolase / phosphoribosyl-AMP cyclohydrolase (EC 3.6.1.31 / 3.5.4.190	R. intestinalis M50/1
His					CBL08216	imidazole glycerol-phosphate synthase subunit HisF (EC 4.3.2.10)	R. intestinalis M50/1
His					CBL08215	imidazole glycerol-phosphate synthase subunit HisH (EC 4.3.2.10)	R. intestinalis M50/1
His	CBL08216.1	imidazole glycerol-phosphate synthase subunit HisF (EC 4.3.2.10)	R. intestinalis M50/1		EEG94294	Imidazole glycerol phosphate synthase subunit HisF	R. inulinivorans A2-194	100	95.3	C0FT65
His	CBL08215.1	imidazole glycerol-phosphate synthase subunit HisH (EC 4.3.2.10)	R. intestinalis M50/1		EEG94295	Imidazole glycerol phosphate synthase subunit HisH	R. inulinivorans A2-194	39.3	84.8	C0FT66

## Sheet: Aromatic AA
								Values with low % coverage (<50%) and low %ID (<40%)
M00022: phosphoenolpyruvate + erythrose-4P => chorismate
Route	Query sequence	Enzyme name	Strain		Match sequence	Enzyme name	Strain	% Coverage	% Identity	UniProt
Chorismate	EEU98349.1	3-dehydroquinate dehydratase II (EC 4.2.1.10)	F. prausnitzii A2-165				S. variabile DSM15176
Chorismate	CBK81528.1	3-dehydroquinate dehydratase I (EC 4.2.1.10)	C. catus GD/7				Coprococcus sp ART55/1
Chorismate	CBK80210.1	3-phosphoshikimate 1-carboxyvinyltransferase (EC 2.5.1.19)	C. catus GD/7				Coprococcus sp ART55/1
Chorismate	CBK81139.1	Chorismate synthase (EC 4.2.3.5)	C. catus GD/7				Coprococcus sp ART55/1
Chorismate	ZP_02073823.1	3-phosphoshikimate 1-carboxyvinyltransferase (EC 2.5.1.19)	Clostridium sp L2-50				Coprococcus sp ART55/1
Chorismate	ZP_02073350.1	Chorismate synthase (EC 4.2.3.5)	Clostridium sp L2-50				Coprococcus sp ART55/1
M00024: chorismate => phenylalanine (via phenyl-pyruvate)
AA route	Query sequence	Enzyme name	Strain		Match sequence	Enzyme name	Strain	% Coverage	% Identity	UniProt
Phe	EEU98353.1	chorismate mutase (EC 5.4.99.5)	F. prausnitzii A2-165		EFB76951	chorismate mutase (EC 5.4.99.5)	S. variabile DSM15176	75.1	59.7	D1PJK3
M00025: chorismate => tyrosine
AA route	Query sequence	Enzyme name	Strain		Match sequence	Enzyme name	Strain	% Coverage	% Identity	UniProt
Tyr	EEU98353.1	chorismate mutase (EC 5.4.99.5)	F. prausnitzii A2-165		EFB76951	chorismate mutase (EC 5.4.99.5)	S. variabile DSM15176	75.1	59.7	D1PJK3
Tyr	ZP_02073824.1	Prephenate dehydrogenase (EC 1.3.1.12)	Clostridium sp L2-50				Coprococcus sp ART55/1
Tyr	ZP_03776576.1	Prephenate and/or arogenate dehydrogenase (unknown specificity) (EC 1.3.1.12)(EC 1.3.1.43)	S. variabile DSM15176				Coprococcus sp ART55/1
M00023: chorismate => tryptophan
AA route	Query sequence	Enzyme name	Strain		Match sequence	Enzyme name	Strain	% Coverage	% Identity	UniProt
Trp	ZP_04742645.1	Anthranilate synthase, amidotransferase component (II) (EC 4.1.3.27)	R. intestinalis L1-82				F. prausnitzii A2-165
Trp	ZP_04742646.2	Anthranilate synthase, aminase component (I) (EC 4.1.3.27)	R. intestinalis L1-82				F. prausnitzii A2-165
Trp	ZP_04742868.2	Anthranilate phosphoribosyltransferase (EC 2.4.2.18)	R. intestinalis L1-82				F. prausnitzii A2-165
Trp	ZP_04742871.1	Phosphoribosylanthranilate isomerase (EC 5.3.1.24)	R. intestinalis L1-82				F. prausnitzii A2-165
Trp	ZP_04742872.1	Indole-3-glycerol phosphate synthase (EC 4.1.1.48)	R. intestinalis L1-82				F. prausnitzii A2-165
Trp	ZP_04742869.1	Tryptophan synthase alpha chain (EC 4.2.1.20)	R. intestinalis L1-82				F. prausnitzii A2-165
Trp	ZP_04742870.1	Tryptophan synthase beta chain (EC 4.2.1.20)	R. intestinalis L1-82				F. prausnitzii A2-165
Trp	ZP_04742645.1	Anthranilate synthase, amidotransferase component (II) (EC 4.1.3.27)	R. intestinalis L1-82				F. prausnitzii SL3/3
Trp	ZP_04742646.2	Anthranilate synthase, aminase component (I) (EC 4.1.3.27)	R. intestinalis L1-82				F. prausnitzii SL3/3
Trp	ZP_04742868.2	Anthranilate phosphoribosyltransferase (EC 2.4.2.18)	R. intestinalis L1-82				F. prausnitzii SL3/3
Trp	ZP_04742871.1	Phosphoribosylanthranilate isomerase (EC 5.3.1.24)	R. intestinalis L1-82				F. prausnitzii SL3/3
Trp	ZP_04742872.1	Indole-3-glycerol phosphate synthase (EC 4.1.1.48)	R. intestinalis L1-82				F. prausnitzii SL3/3
Trp	ZP_04742869.1	Tryptophan synthase alpha chain (EC 4.2.1.20)	R. intestinalis L1-82				F. prausnitzii SL3/3
Trp	ZP_04742870.1	Tryptophan synthase beta chain (EC 4.2.1.20)	R. intestinalis L1-82				F. prausnitzii SL3/3
Trp	ZP_04742645.1	Anthranilate synthase, amidotransferase component (II) (EC 4.1.3.27)	R. intestinalis L1-82				S. variabile DSM15176
Trp	ZP_04742646.2	Anthranilate synthase, aminase component (I) (EC 4.1.3.27)	R. intestinalis L1-82				S. variabile DSM15176
Trp	ZP_04742868.2	Anthranilate phosphoribosyltransferase (EC 2.4.2.18)	R. intestinalis L1-82				S. variabile DSM15176
Trp	ZP_04742871.1	Phosphoribosylanthranilate isomerase (EC 5.3.1.24)	R. intestinalis L1-82				S. variabile DSM15176
Trp	ZP_04742872.1	Indole-3-glycerol phosphate synthase (EC 4.1.1.48)	R. intestinalis L1-82				S. variabile DSM15176
Trp	ZP_04742869.1	Tryptophan synthase alpha chain (EC 4.2.1.20)	R. intestinalis L1-82				S. variabile DSM15176
Trp	ZP_04742870.1	Tryptophan synthase beta chain (EC 4.2.1.20)	R. intestinalis L1-82		EFB77349	pyridoxal-phosphate dependent TrpB-like enzyme (Tryptophan synthase) EC 4.2.1.20	S. variabile DSM15176	21.1	38.8	D1PIJ0
Trp	ZP_04742645.1	Anthranilate synthase, amidotransferase component (II) (EC 4.1.3.27)	R. intestinalis L1-82				C. catus GD/7
Trp	CBK83401.1	Anthranilate synthase, amidotransferase component (II) (EC 4.1.3.27)	Coprococcus sp ART55/1				C. catus GD/7
Trp	ZP_04742646.2	Anthranilate synthase, aminase component (I) (EC 4.1.3.27)	R. intestinalis L1-82				C. catus GD/7
Trp	CBK83402.1	Anthranilate synthase, aminase component (I) (EC 4.1.3.27)	Coprococcus sp ART55/1				C. catus GD/7
Trp	ZP_04742868.2	Anthranilate phosphoribosyltransferase (EC 2.4.2.18)	R. intestinalis L1-82				C. catus GD/7
Trp	CBK83400.1	Anthranilate phosphoribosyltransferase (EC 2.4.2.18)	Coprococcus sp ART55/1				C. catus GD/7
Trp	ZP_04742872.1	Indole-3-glycerol phosphate synthase (EC 4.1.1.48)	R. intestinalis L1-82				C. catus GD/7
Trp	CBK83399.1	Indole-3-glycerol phosphate synthase (EC 4.1.1.48)	Coprococcus sp ART55/1				C. catus GD/7
Trp	ZP_04742645.1	Anthranilate synthase, amidotransferase component (II) (EC 4.1.3.27)	R. intestinalis L1-82				R. inulinivorans A2-194
Trp	ZP_04742646.2	Anthranilate synthase, aminase component (I) (EC 4.1.3.27)	R. intestinalis L1-82				R. inulinivorans A2-194
Trp	ZP_04742868.2	Anthranilate phosphoribosyltransferase (EC 2.4.2.18)	R. intestinalis L1-82				R. inulinivorans A2-194
Trp	ZP_04742871.1	Phosphoribosylanthranilate isomerase (EC 5.3.1.24)	R. intestinalis L1-82				R. inulinivorans A2-194
Trp	ZP_04742872.1	Indole-3-glycerol phosphate synthase (EC 4.1.1.48)	R. intestinalis L1-82				R. inulinivorans A2-194
Trp	ZP_04742869.1	Tryptophan synthase alpha chain (EC 4.2.1.20)	R. intestinalis L1-82				R. inulinivorans A2-194
Trp	ZP_04742870.1	Tryptophan synthase beta chain (EC 4.2.1.20)	R. intestinalis L1-82				R. inulinivorans A2-194
