# Supplementary material for: Vitamin Biosynthesis by Human Gut Butyrate-Producing Bacteria and Cross-Feeding in Synthetic Microbial Communities
Source: mBio. 2020 Jul 14;11(4):e00886-20. doi: 10.1128/mBio.00886-20 (PMC7360928; doi:10.1128/mBio.00886-20)
Supplement: TABLE S4 [file mBio.00886-20-st004.xlsx]

## Sheet: MetE
Table S4 Strains that encode the B12-independent enzyme MetE in their genome. Details of the BLASTP analyses are provided: query sequence, matches, percentages of query coverage and percentage identity.
					No hits or incorrect match/es	correct annotation in Uniprot		Values with low % coverage (<50%) and low %ID (<40%)
		Alternative names
Query sequence		Enzyme name	Strain		Match sequence	Enzyme name	Strain	% Coverage	% Identity	UniProt
ACR71674.1	761 aa	5-methyltetrahydropteroyltriglutamate--homocysteine methyltransferase: MetE (EC 2.1.1.14)	Eubacterium eligens ATCC 27750				F. prausnitzii A2-165
ACR71674.1	761 aa	5-methyltetrahydropteroyltriglutamate--homocysteine methyltransferase: MetE (EC 2.1.1.14)	Eubacterium eligens ATCC 27750				F. prausnitzii SL3/3
ACR71674.1	761 aa	5-methyltetrahydropteroyltriglutamate--homocysteine methyltransferase: MetE (EC 2.1.1.14)	Eubacterium eligens ATCC 27750		EFB74852	methionine synthase, vitamin-B12 independent	S. variabile DSM15176	7.49	31.6	D1PR05
ACR71674.1	761 aa	5-methyltetrahydropteroyltriglutamate--homocysteine methyltransferase: MetE (EC 2.1.1.14)	Eubacterium eligens ATCC 27750				A. hallii DSM3353
ACR71674.1	761 aa	5-methyltetrahydropteroyltriglutamate--homocysteine methyltransferase: MetE (EC 2.1.1.14)	Eubacterium eligens ATCC 27750				A. caccae L1-92
ACR71674.1	761 aa	5-methyltetrahydropteroyltriglutamate--homocysteine methyltransferase: MetE (EC 2.1.1.14)	Eubacterium eligens ATCC 27750		CBL38272	methionine synthase (B12-independent)	A. hadrus SSC/2			D4N077
						SuperContig FP929061: 1,299,261-1,300,461		47.83	78.6
						SuperContig FP929061: 1,300,359-1,301,635		50.85	58.1
					CBL37698	Methionine synthase II (cobalamin-independent)		9.2	30	D4MYK3
					CBL38326	Methionine synthase II (cobalamin-independent)		7.49	28.1	D4N0D1
ACR71674.1	761 aa	5-methyltetrahydropteroyltriglutamate--homocysteine methyltransferase: MetE (EC 2.1.1.14)	Eubacterium eligens ATCC 27750				C. catus GD7
ACR71674.1	761 aa	5-methyltetrahydropteroyltriglutamate--homocysteine methyltransferase: MetE (EC 2.1.1.14)	Eubacterium eligens ATCC 27750		EDO56782	methionine synthase, vitamin-B12 independent	Clostridium sp. L2-50			A7VHS3
						SuperContig DS480312: 137,524-137,711		7.49	28.1
						SuperContig DS480312: 136,700-136,858		6.31	29.2
ACR71674.1	761 aa	5-methyltetrahydropteroyltriglutamate--homocysteine methyltransferase MetE (EC 2.1.1.14)	Eubacterium eligens ATCC 27750		CBK83570	methionine synthase (B12-independent)	Coprococcus sp. ART55/1	98.95	75.2	D5HF87
					CBK82373	Methionine synthase II (cobalamin-independent)		7.49	28.1	D5HHW8
ACR71674.1	761 aa	5-methyltetrahydropteroyltriglutamate--homocysteine methyltransferase: MetE (EC 2.1.1.14)	Eubacterium eligens ATCC 27750		CBK90765	Methionine synthase II (cobalamin-independent)	E. rectale A1-86	7.49	29.8	D6E5S5
ACR71674.1	761 aa	5-methyltetrahydropteroyltriglutamate--homocysteine methyltransferase: MetE (EC 2.1.1.14)	Eubacterium eligens ATCC 27750		CBK93804	Methionine synthase II (cobalamin-independent)	E. rectale M104/1	7.49	29.8	D4JJK7
ACR71674.1	761 aa	5-methyltetrahydropteroyltriglutamate--homocysteine methyltransferase: MetE (EC 2.1.1.14)	Eubacterium eligens ATCC 27750		CRL34015	5-methyltetrahydropteroyltriglutamate--homocysteine methyltransferase (Met E)	R. faecis M72/1			A0A0M6WEV4
						SuperContig M72_1: 403,798-405,070		50.72	75.9
						SuperContig M72_1: 405,012-406,163		45.86	64.5
ACR71674.1	761 aa	5-methyltetrahydropteroyltriglutamate--homocysteine methyltransferase: MetE (EC 2.1.1.14)	Eubacterium eligens ATCC 27750				R. intestinalis L1-82
ACR71674.1	761 aa	5-methyltetrahydropteroyltriglutamate--homocysteine methyltransferase: MetE (EC 2.1.1.14)	Eubacterium eligens ATCC 27750				R. intestinalis M50/1
ACR71674.1	761 aa	5-methyltetrahydropteroyltriglutamate--homocysteine methyltransferase: MetE (EC 2.1.1.14)	Eubacterium eligens ATCC 27750				R. inulinivorans A2-194

## Sheet: QueH
Table S4 Strains that encode the B12-independent enzyme QueH in their genome. Details of the BLASTP analyses are provided: query sequence, matches, percentages of query coverage and percentage identity.
						No hits or incorrect match
						correct annotation in Uniprot		Low % coverage (<50%) and low %ID (<40%)
		Alternative names
Query sequence		Enzyme name	Strain		Match sequence	Enzyme name	Strain	% Coverage	% Identity	UniProt
WP_000606210.1	240 aa	epoxyqueuosine reductase QueH	Staphylococcus		EEU95327	Epoxyqueuosine reductase QueH (EC 1.17.99.6)	F. prausnitzii A2-165			C7H9K2
						SuperContig Scfld6: 33,321-33,660		42.9	42.7
						SuperContig Scfld6: 33,092-33,265		22.1	47.2
WP_000606210.1	240 aa	epoxyqueuosine reductase QueH	Staphylococcus		CBL01567	Epoxyqueuosine reductase QueH (EC 1.17.99.6)	F. prausnitzii SL3/3	43.8	41.9	D4K9Q4
						SuperContig FP929046: 1,277,203-1,277,548		22.1	45.3
						SuperContig FP929046: 1,277,604-1,277,777
WP_000606210.1	240 aa	epoxyqueuosine reductase QueH	Staphylococcus		EFB77250	Epoxyqueuosine reductase QueH (EC 1.17.99.6)	S. variabile DSM 15176			D1PJ91
						SuperContig Scfld0: 427,338-427,686		44.17	43.4
						SuperContig Scfld0: 427,054-427,298		30.83	51.4
						SuperContig Scfld0: 427,251-427,386		17.08	36.6
WP_000606210.1	240 aa	epoxyqueuosine reductase QueH	Staphylococcus		EEG36552	Epoxyqueuosine reductase QueH (EC 1.17.99.6)	A. hallii DSM3353			C0EW09
						SuperContig E_hallii-1.0_Cont80.1: 25,129-25,457		41.7	49
						SuperContig E_hallii-1.0_Cont80.1: 24,832-25,085		32.1	40.3
WP_000606210.1	240 aa	epoxyqueuosine reductase QueH	Staphylococcus		EDR99183	Epoxyqueuosine reductase QueH (EC 1.17.99.6)	A. caccae L1-92			B0M8Z7
						SuperContig DS499727: 26,288-26,601		39.6	50.5
						SuperContig DS499727: 26,663-26,844		22.9	49.1
WP_000606210.1	240 aa	epoxyqueuosine reductase QueH	Staphylococcus		CBL37979	Uncharacterized protein conserved in bacteria	A. hadrus SSC/2			D4MZD4
						SuperContig FP929061: 952,093-952,421		41.7	52
						SuperContig FP929061: 951,925-952,055		16.7	42.5
WP_000606210.1	240 aa	epoxyqueuosine reductase QueH	Staphylococcus		CBK80353	Epoxyqueuosine reductase QueH (EC 1.17.99.6)	C. catus GD/7			D4J7N2
						SuperContig FP929038: 1,638,318-1,638,519		25.42	37.7
						SuperContig FP929038: 1,638,085-1,638,146		7.92	57.9
WP_000606210.1	240 aa	epoxyqueuosine reductase QueH	Staphylococcus		EDO58980	Epoxyqueuosine reductase QueH (EC 1.17.99.6)	Clostridium sp. L2-50			A7VAX7
						SuperContig DS480316: 29,059-29,387		41.67	46
						SuperContig DS480316: 28,829-29,065		30	43.1
WP_000606210.1	240 aa	epoxyqueuosine reductase QueH	Staphylococcus		CBK83010	NTP pyrophosphohydrolases containing a Zn-finger, probably nucleic-acid-binding (EC 3.6.1.22)	Coprococcus sp. ART55/1	17.08	29.3	D5HDM7	Incorrect match
WP_000606210.1	240 aa	epoxyqueuosine reductase QueH	Staphylococcus		CBK90786	Epoxyqueuosine reductase QueH (EC 1.17.99.6)	E. rectale A1-86			D6E5U6
						SuperContig FP929042: 1,739,590-1,739,909		40.4	48.5
						SuperContig FP929042: 1,739,965-1,740,155		24.2	44.8
WP_000606210.1	240 aa	epoxyqueuosine reductase QueH	Staphylococcus		CBK94926	Epoxyqueuosine reductase QueH (EC 1.17.99.6)	E. rectale M104/1			D4JPA7
						SuperContig FP929043: 3,262,540-3,262,859		40.42	48.5
						SuperContig FP929043: 3,262,294-3,262,484		24.17	44.8
WP_000606210.1	240 aa	epoxyqueuosine reductase QueH	Staphylococcus		CRL37789	Epoxyqueuosine reductase QueH (EC 1.17.99.6)	R. faecis M72/1			A0A0M6WL57
						SuperContig M72_2: 72,510-72,838		41.67	44
						SuperContig M72_2: 72,219-72,478		32.92	41.8
WP_000606210.1	240 aa	epoxyqueuosine reductase QueH	Staphylococcus		EEU99440	Epoxyqueuosine reductase QueH (EC 1.17.99.6)	R. intestinalis L1-82			C7GFF2
						SuperContig Scfld29: 1,720-2,062		43.3	46.2
						SuperContig Scfld29: 1,420-1,690		34.17	45.1
WP_000606210.1	240 aa	epoxyqueuosine reductase QueH	Staphylococcus		No hits		R. intestinalis M50/1
WP_000606210.1	240 aa	epoxyqueuosine reductase QueH	Staphylococcus		EEG93335	Epoxyqueuosine reductase QueH (EC 1.17.99.6)	R. inulinivorans A2-194			C0FVE7
						SuperContig R_inulinivorans-1.0.1_Cont456.1: 4,403-4,774		47.1	43.4
						SuperContig R_inulinivorans-1.0.1_Cont456.1: 4,804-5,063		32.9	46.8

## Sheet: NrdD
Table S4 Strains that encode the B12-independent enzyme NrdD in their genome. Details of the BLASTP analyses are provided: query sequence, matches, percentages of query coverage and percentage identity.
						correct annotation in Uniprot		Values with low % coverage (<50%) and low %ID (<40%)
		Alternative names
Query sequence		Enzyme name	Strain		Match sequence	Enzyme name	Strain	% Coverage	% Identity	UniProt
WP_006568522.1	794 aa	Anaerobic ribonucleoside-triphosphate reductase (NrdD)	A. caccae L1-92		EEU95516	Anaerobic ribonucleoside-triphosphate reductase	F. prausnitzii A2-165			C7H8X9
						SuperContig Scfld5: 651-970		12.2	33
						SuperContig Scfld5: 2,225-2,379		5.92	38.3
						SuperContig Scfld5: 2,662-2,832		6.55	30.8
WP_006568522.1	794 aa	Anaerobic ribonucleoside-triphosphate reductase (NrdD)	A. caccae L1-92		CBL00520	Anaerobic ribonucleoside-triphosphate reductase	F. prausnitzii SL3/3			D4K6Q7
						SuperContig FP929046: 38,754-39,073		12.2	33
						SuperContig FP929046: 37,346-37,500		5.92	38.3
						SuperContig FP929046: 36,892-37,062		6.55	30.8
WP_006568522.1	794 aa	Anaerobic ribonucleoside-triphosphate reductase (NrdD)	A. caccae L1-92		EFB75290	Anaerobic ribonucleoside-triphosphate reductase	S. variabile DSM 15176			D1PPU4
						SuperContig Scfld0: 2,279,814-2,280,133		12.2	30.9
						SuperContig Scfld0: 2,281,439-2,281,593		5.92	36.2
WP_006568522.1	794 aa	Anaerobic ribonucleoside-triphosphate reductase (NrdD)	A. caccae L1-92		EEG37534	Anaerobic ribonucleoside-triphosphate reductase	A. hallii DSM3353			C0ET33
						SuperContig E_hallii-1.0_Cont36.1: 4,492-4,646		5.92	36.2
						SuperContig E_hallii-1.0_Cont36.1: 4,205-4,461		9.82	25.6
						SuperContig E_hallii-1.0_Cont36.1: 4,035-4,205		6.55	32.7
						SuperContig E_hallii-1.0_Cont36.1: 5,896-6,043		5.67	37.8
WP_006568522.1	794 aa	Anaerobic ribonucleoside-triphosphate reductase (NrdD)	A. caccae L1-92		CBL37887	Anaerobic ribonucleoside-triphosphate reductase	A. hadrus SSC/2			D4MZ42
						SuperContig FP929061: 841,362-841,714		13.5	30.8
						SuperContig FP929061: 842,934-843,088		5.92	31.9
						SuperContig FP929061: 843,390-843,544		5.92	34
WP_006568522.1	794 aa	Anaerobic ribonucleoside-triphosphate reductase (NrdD)	A. caccae L1-92		CBK81188	Anaerobic ribonucleoside-triphosphate reductase	C. catus GD/7			D4JA17
						SuperContig FP929038: 2,118,508-2,118,853		7.05	37.5
						SuperContig FP929038: 2,117,086-2,117,359		5.79	47.8
						SuperContig FP929038: 2,589,171-2,589,407		9.07	22.2
WP_006568522.1	794 aa	Anaerobic ribonucleoside-triphosphate reductase (NrdD)	A. caccae L1-92		EDO56943	Anaerobic ribonucleoside-triphosphate reductase	Clostridium sp. L2-50			A7VI84
						SuperContig DS480312: 278,615-278,799		7.05	37.5
						SuperContig DS480312: 277,243-277,381		5.29	47.6
						SuperContig DS480312: 278,802-279,038		9.07	25
WP_006568522.1	794 aa	Anaerobic ribonucleoside-triphosphate reductase (NrdD)	A. caccae L1-92		CBK82641	Anaerobic ribonucleoside-triphosphate reductase	Coprococcus sp. ART55/1			D5HIN6
						SuperContig FP929039: 911,513-911,651		5.29	47.6
						SuperContig FP929039: 910,095-910,279		7.05	32.1
						SuperContig FP929039: 909,856-910,092		9.07	23.6
WP_006568522.1	794 aa	Anaerobic ribonucleoside-triphosphate reductase (NrdD)	A. caccae L1-92		CBK91687	Anaerobic ribonucleoside-triphosphate reductase	E. rectale A1-86			D6E1G6
						SuperContig FP929042: 2,838,788-2,838,923		5.16	43.9
						SuperContig FP929042: 2,840,675-2,840,829		5.92	36.2
WP_006568522.1	794 aa	Anaerobic ribonucleoside-triphosphate reductase (NrdD)	A. caccae L1-92		CBK92751	Anaerobic ribonucleoside-triphosphate reductase	E. rectale M104/1			D4JLR6
						SuperContig FP929043: 657,404-657,539		5.16	43.9
						SuperContig FP929043: 655,499-655,653		5.92	36.2
WP_006568522.1	794 aa	Anaerobic ribonucleoside-triphosphate reductase (NrdD)	A. caccae L1-92		CRL41971	Anaerobic ribonucleoside-triphosphate reductase	R. faecis M72/1			A0A0M6WW91
						SuperContig M72_6: 36,266-36,401		5.16	43.9
						SuperContig M72_6: 34,381-34,542		6.17	34.7
						SuperContig M72_6: 34,841-34,988		5.67	33.3
WP_006568522.1	794 aa	Anaerobic ribonucleoside-triphosphate reductase (NrdD)	A. caccae L1-92		EEU99338	Anaerobic ribonucleoside-triphosphate reductase	R. intestinalis L1-82			C7GFP4
						SuperContig Scfld31: 3,816-3,970		5.92	36.2
						SuperContig Scfld31: 5,247-5,382		5.16	41.5
						SuperContig Scfld31: 3,359-3,529		6.55	34.6
WP_006568522.1	794 aa	Anaerobic ribonucleoside-triphosphate reductase (NrdD)	A. caccae L1-92		CBL09758	Anaerobic ribonucleoside-triphosphate reductase	R. intestinalis M50/1	5.92	36.2	D4KSA6
						SuperContig FP929049: 2,850,308-2,850,462		5.16	41.5
						SuperContig FP929049: 2,851,739-2,851,874		6.55	34.6
						SuperContig FP929049: 2,849,851-2,850,021
WP_006568522.1	794 aa	Anaerobic ribonucleoside-triphosphate reductase (NrdD)	A. caccae L1-92		EEG93514	Anaerobic ribonucleoside-triphosphate reductase	R. inulinivorans A2-194			C0FV54
						SuperContig R_inulinivorans-1.0.1_Cont443.1: 6,208-6,362		5.92	36.2
						SuperContig R_inulinivorans-1.0.1_Cont443.1: 4,822-4,957		5.16	41.5
						SuperContig R_inulinivorans-1.0.1_Cont443.1: 6,648-6,818		6.55	34.6
Reference for nrdD gene
https://www.ncbi.nlm.nih.gov/pmc/articles/PMC3347431/
